# Supplementary material for: sscNOVA: a semi-supervised convolutional neural network for predicting functional regulatory variants in autoimmune diseases
Source: Front Immunol. 2024 Feb 6;15:1323072. doi: 10.3389/fimmu.2024.1323072 (PMC10876991; doi:10.3389/fimmu.2024.1323072)
Supplement: Supplementary file 2 [file Table_1.xlsx]

## Sheet: Sheet1
Negative Variants	TP	FP	TN	FN	Accuracy	Precision	Recall	Specificity	F1-Score	AUC	AUPRC
randomly select	74	44	74	44	0.627	0.627	0.627	0.627	0.627	0.627	0.597
+/- 500b position	70	57	77	48	0.583	0.551	0.593	0.575	0.571	0.627	0.617
+/- 1kb position	71	75	115	47	0.604	0.486	0.602	0.605	0.538	0.658	0.58
