# Supplementary material for: sscNOVA: a semi-supervised convolutional neural network for predicting functional regulatory variants in autoimmune diseases
Source: Front Immunol. 2024 Feb 6;15:1323072. doi: 10.3389/fimmu.2024.1323072 (PMC10876991; doi:10.3389/fimmu.2024.1323072)
Supplement: Supplementary file 3 [file Table_2.xlsx]

## Sheet: Sheet1
Feature	Tree	Fold	TP	FP	TN	FN	Accuracy	Precision	Recall	Specificity	F1-Score	AUC	AUPRC
feature_importance_141	100	fold-1	546	129	604	128	0.817	0.809	0.81	0.824	0.809	0.903	0.908
feature_importance_141	100	fold-2	559	115	618	115	0.837	0.829	0.829	0.843	0.829	0.903	0.907
feature_importance_141	100	fold-3	554	122	611	120	0.828	0.82	0.822	0.834	0.821	0.903	0.907
feature_importance_141	100	fold-4	556	123	610	118	0.829	0.819	0.825	0.832	0.822	0.902	0.907
feature_importance_141	100	fold-5	559	116	617	115	0.836	0.828	0.829	0.842	0.828	0.902	0.902
feature_importance_141	75	fold-2	557	120	613	117	0.832	0.823	0.826	0.836	0.824	0.902	0.905
feature_importance_141	75	fold-3	553	119	614	121	0.829	0.823	0.82	0.838	0.821	0.902	0.906
feature_importance_141	75	fold-4	553	119	614	121	0.829	0.823	0.82	0.838	0.821	0.902	0.907
feature_importance_141	75	fold-1	545	125	608	129	0.819	0.813	0.809	0.829	0.811	0.9	0.907
feature_importance_141	75	fold-5	557	116	617	117	0.834	0.828	0.826	0.842	0.827	0.9	0.898
feature_importance_141	50	fold-3	548	119	614	126	0.826	0.822	0.813	0.838	0.817	0.9	0.901
feature_importance_141	50	fold-4	550	120	613	124	0.827	0.821	0.816	0.836	0.818	0.9	0.905
feature_importance_141	50	fold-1	542	124	609	132	0.818	0.814	0.804	0.831	0.809	0.899	0.907
feature_importance_141	50	fold-2	546	118	615	128	0.825	0.822	0.81	0.839	0.816	0.899	0.9
feature_importance_141	50	fold-5	554	119	614	120	0.83	0.823	0.822	0.838	0.822	0.898	0.896
feature_importance_141	25	fold-3	534	105	628	140	0.826	0.836	0.792	0.857	0.813	0.896	0.9
feature_importance_141	25	fold-2	541	117	616	133	0.822	0.822	0.803	0.84	0.812	0.895	0.889
feature_importance_141	25	fold-4	540	120	613	134	0.819	0.818	0.801	0.836	0.809	0.895	0.899
feature_importance_141	25	fold-5	541	106	627	133	0.83	0.836	0.803	0.855	0.819	0.893	0.896
mutual_info_classif_100	100	fold-4	550	131	602	124	0.819	0.808	0.816	0.821	0.812	0.892	0.888
mutual_info_classif_50	100	fold-2	549	126	607	125	0.822	0.813	0.815	0.828	0.814	0.892	0.888
mutual_info_classif_150	100	fold-3	553	123	610	121	0.827	0.818	0.82	0.832	0.819	0.891	0.883
mutual_info_classif_100	75	fold-4	549	125	608	125	0.822	0.815	0.815	0.829	0.815	0.891	0.888
mutual_info_classif_50	75	fold-2	554	126	607	120	0.825	0.815	0.822	0.828	0.818	0.891	0.886
feature_importance_141	25	fold-1	533	117	616	141	0.817	0.82	0.791	0.84	0.805	0.891	0.897
mutual_info_classif_150	100	fold-4	546	125	608	128	0.82	0.814	0.81	0.829	0.812	0.89	0.872
mutual_info_classif_150	75	fold-3	551	121	612	123	0.827	0.82	0.818	0.835	0.819	0.89	0.883
mutual_info_classif_100	50	fold-4	541	121	612	133	0.819	0.817	0.803	0.835	0.81	0.89	0.885
mutual_info_classif_200	100	fold-3	547	128	605	127	0.819	0.81	0.812	0.825	0.811	0.889	0.878
mutual_info_classif_100	100	fold-3	548	124	609	126	0.822	0.815	0.813	0.831	0.814	0.889	0.881
mutual_info_classif_100	75	fold-3	548	126	607	126	0.821	0.813	0.813	0.828	0.813	0.889	0.88
mutual_info_classif_50	100	fold-1	541	130	603	133	0.813	0.806	0.803	0.823	0.804	0.889	0.89
mutual_info_classif_50	100	fold-4	547	135	598	127	0.814	0.802	0.812	0.816	0.807	0.889	0.882
mutual_info_classif_50	100	fold-5	548	121	612	126	0.824	0.819	0.813	0.835	0.816	0.889	0.883
mutual_info_classif_50	75	fold-4	546	127	606	128	0.819	0.811	0.81	0.827	0.81	0.889	0.881
mutual_info_classif_50	75	fold-5	546	122	611	128	0.822	0.817	0.81	0.834	0.813	0.889	0.882
mutual_info_classif_200	100	fold-1	548	128	605	126	0.819	0.811	0.813	0.825	0.812	0.888	0.881
mutual_info_classif_200	100	fold-5	548	133	600	126	0.816	0.805	0.813	0.819	0.809	0.888	0.877
mutual_info_classif_200	75	fold-1	539	126	607	135	0.814	0.811	0.8	0.828	0.805	0.888	0.88
mutual_info_classif_200	75	fold-3	547	124	609	127	0.822	0.815	0.812	0.831	0.813	0.888	0.877
mutual_info_classif_150	100	fold-1	544	133	600	130	0.813	0.804	0.807	0.819	0.805	0.888	0.88
mutual_info_classif_150	75	fold-2	550	126	607	124	0.822	0.814	0.816	0.828	0.815	0.888	0.881
mutual_info_classif_150	75	fold-4	547	132	601	127	0.816	0.806	0.812	0.82	0.809	0.888	0.866
mutual_info_classif_150	50	fold-3	551	122	611	123	0.826	0.819	0.818	0.834	0.818	0.888	0.881
mutual_info_classif_100	100	fold-1	538	132	601	136	0.81	0.803	0.798	0.82	0.8	0.888	0.885
mutual_info_classif_100	100	fold-2	552	128	605	122	0.822	0.812	0.819	0.825	0.815	0.888	0.88
mutual_info_classif_100	75	fold-2	549	127	606	125	0.821	0.812	0.815	0.827	0.813	0.888	0.878
mutual_info_classif_100	75	fold-5	543	129	604	131	0.815	0.808	0.806	0.824	0.807	0.888	0.877
mutual_info_classif_50	50	fold-2	547	124	609	127	0.822	0.815	0.812	0.831	0.813	0.888	0.883
mutual_info_classif_50	50	fold-4	548	120	613	126	0.825	0.82	0.813	0.836	0.816	0.888	0.88
mutual_info_classif_200	100	fold-2	552	126	607	122	0.824	0.814	0.819	0.828	0.816	0.887	0.879
mutual_info_classif_200	100	fold-4	544	128	605	130	0.817	0.81	0.807	0.825	0.808	0.887	0.879
mutual_info_classif_200	75	fold-2	546	122	611	128	0.822	0.817	0.81	0.834	0.813	0.887	0.878
mutual_info_classif_200	75	fold-5	543	131	602	131	0.814	0.806	0.806	0.821	0.806	0.887	0.877
mutual_info_classif_200	50	fold-5	544	129	604	130	0.816	0.808	0.807	0.824	0.807	0.887	0.877
mutual_info_classif_150	100	fold-2	550	123	610	124	0.824	0.817	0.816	0.832	0.816	0.887	0.879
mutual_info_classif_150	100	fold-5	551	125	608	123	0.824	0.815	0.818	0.829	0.816	0.887	0.872
mutual_info_classif_150	75	fold-1	546	133	600	128	0.814	0.804	0.81	0.819	0.807	0.887	0.879
mutual_info_classif_100	100	fold-5	549	128	605	125	0.82	0.811	0.815	0.825	0.813	0.887	0.875
mutual_info_classif_100	75	fold-1	538	132	601	136	0.81	0.803	0.798	0.82	0.8	0.887	0.884
mutual_info_classif_100	50	fold-2	548	125	608	126	0.822	0.814	0.813	0.829	0.813	0.887	0.874
mutual_info_classif_100	50	fold-5	549	128	605	125	0.82	0.811	0.815	0.825	0.813	0.887	0.873
mutual_info_classif_50	100	fold-3	548	130	603	126	0.818	0.808	0.813	0.823	0.81	0.887	0.885
mutual_info_classif_50	75	fold-1	537	131	602	137	0.81	0.804	0.797	0.821	0.8	0.887	0.889
mutual_info_classif_50	50	fold-1	537	128	605	137	0.812	0.808	0.797	0.825	0.802	0.887	0.89
mutual_info_classif_50	50	fold-5	540	124	609	134	0.817	0.813	0.801	0.831	0.807	0.887	0.883
mutual_info_classif_200	50	fold-4	542	118	615	132	0.822	0.821	0.804	0.839	0.812	0.886	0.875
mutual_info_classif_150	50	fold-2	541	120	613	133	0.82	0.818	0.803	0.836	0.81	0.886	0.881
mutual_info_classif_150	50	fold-4	540	121	612	134	0.819	0.817	0.801	0.835	0.809	0.886	0.869
mutual_info_classif_100	50	fold-3	541	121	612	133	0.819	0.817	0.803	0.835	0.81	0.886	0.88
mutual_info_classif_50	75	fold-3	544	126	607	130	0.818	0.812	0.807	0.828	0.809	0.886	0.884
mutual_info_classif_50	25	fold-4	525	110	623	149	0.816	0.827	0.779	0.85	0.802	0.886	0.867
mutual_info_classif_200	75	fold-4	541	126	607	133	0.816	0.811	0.803	0.828	0.807	0.885	0.877
mutual_info_classif_200	50	fold-1	540	128	605	134	0.814	0.808	0.801	0.825	0.804	0.885	0.874
mutual_info_classif_200	50	fold-2	544	126	607	130	0.818	0.812	0.807	0.828	0.809	0.885	0.877
mutual_info_classif_200	50	fold-3	550	124	609	124	0.824	0.816	0.816	0.831	0.816	0.885	0.877
mutual_info_classif_150	25	fold-3	532	117	616	142	0.816	0.82	0.789	0.84	0.804	0.885	0.873
mutual_info_classif_100	50	fold-1	530	122	611	144	0.811	0.813	0.786	0.834	0.799	0.885	0.879
mutual_info_classif_100	25	fold-4	529	121	612	145	0.811	0.814	0.785	0.835	0.799	0.885	0.878
mutual_info_classif_150	75	fold-5	545	123	610	129	0.821	0.816	0.809	0.832	0.812	0.884	0.871
mutual_info_classif_150	50	fold-1	533	132	601	141	0.806	0.802	0.791	0.82	0.796	0.884	0.881
mutual_info_classif_150	25	fold-4	533	116	617	141	0.817	0.821	0.791	0.842	0.806	0.884	0.866
mutual_info_classif_50	25	fold-1	518	118	615	156	0.805	0.814	0.769	0.839	0.791	0.884	0.887
mutual_info_classif_150	25	fold-2	547	121	612	127	0.824	0.819	0.812	0.835	0.815	0.883	0.879
mutual_info_classif_50	25	fold-2	536	117	616	138	0.819	0.821	0.795	0.84	0.808	0.883	0.874
mutual_info_classif_100	25	fold-5	528	121	612	146	0.81	0.814	0.783	0.835	0.798	0.882	0.868
mutual_info_classif_50	25	fold-5	531	118	615	143	0.814	0.818	0.788	0.839	0.803	0.882	0.871
mutual_info_classif_200	25	fold-4	527	118	615	147	0.812	0.817	0.782	0.839	0.799	0.881	0.863
mutual_info_classif_200	25	fold-5	529	123	610	145	0.81	0.811	0.785	0.832	0.798	0.881	0.868
mutual_info_classif_150	50	fold-5	547	128	605	127	0.819	0.81	0.812	0.825	0.811	0.881	0.87
mutual_info_classif_50	50	fold-3	543	121	612	131	0.821	0.818	0.806	0.835	0.812	0.881	0.878
mutual_info_classif_100	25	fold-1	521	120	613	153	0.806	0.813	0.773	0.836	0.792	0.879	0.871
mutual_info_classif_100	25	fold-2	529	118	615	145	0.813	0.818	0.785	0.839	0.801	0.879	0.865
mutual_info_classif_200	25	fold-1	527	129	604	147	0.804	0.803	0.782	0.824	0.792	0.878	0.869
mutual_info_classif_200	25	fold-3	533	119	614	141	0.815	0.817	0.791	0.838	0.804	0.878	0.869
mutual_info_classif_100	25	fold-3	527	118	615	147	0.812	0.817	0.782	0.839	0.799	0.878	0.865
mutual_info_classif_200	25	fold-2	527	123	610	147	0.808	0.811	0.782	0.832	0.796	0.877	0.865
mutual_info_classif_150	25	fold-1	522	132	601	152	0.798	0.798	0.774	0.82	0.786	0.877	0.87
mutual_info_classif_150	25	fold-5	533	122	611	141	0.813	0.814	0.791	0.834	0.802	0.875	0.865
mutual_info_classif_50	25	fold-3	538	130	603	136	0.811	0.805	0.798	0.823	0.801	0.873	0.868
f_classif_200	100	fold-4	538	141	592	136	0.803	0.792	0.798	0.808	0.795	0.87	0.852
f_classif_200	75	fold-4	529	130	603	145	0.805	0.803	0.785	0.823	0.794	0.869	0.85
f_classif_200	100	fold-1	527	143	590	147	0.794	0.787	0.782	0.805	0.784	0.867	0.855
f_classif_200	75	fold-1	530	140	593	144	0.798	0.791	0.786	0.809	0.788	0.867	0.853
f_classif_200	50	fold-4	513	135	598	161	0.79	0.792	0.761	0.816	0.776	0.865	0.844
f_classif_200	100	fold-2	529	137	596	145	0.8	0.794	0.785	0.813	0.789	0.864	0.845
f_classif_200	50	fold-1	528	139	594	146	0.797	0.792	0.783	0.81	0.787	0.863	0.847
f_classif_200	75	fold-2	526	143	590	148	0.793	0.786	0.78	0.805	0.783	0.861	0.842
f_classif_200	100	fold-3	532	140	593	142	0.8	0.792	0.789	0.809	0.79	0.859	0.841
f_classif_200	100	fold-5	529	148	585	145	0.792	0.781	0.785	0.798	0.783	0.859	0.842
f_classif_200	50	fold-2	524	148	585	150	0.788	0.78	0.777	0.798	0.778	0.859	0.838
f_classif_200	25	fold-4	505	139	594	169	0.781	0.784	0.749	0.81	0.766	0.858	0.842
f_classif_200	75	fold-3	526	136	597	148	0.798	0.795	0.78	0.814	0.787	0.857	0.838
f_classif_200	75	fold-5	516	145	588	158	0.785	0.781	0.766	0.802	0.773	0.856	0.839
f_classif_200	50	fold-3	520	141	592	154	0.79	0.787	0.772	0.808	0.779	0.856	0.834
sequence_classes_40	100	fold-2	519	148	585	155	0.785	0.778	0.77	0.798	0.774	0.854	0.848
sequence_classes_40	100	fold-4	516	156	577	158	0.777	0.768	0.766	0.787	0.767	0.854	0.845
sequence_classes_40	75	fold-4	521	160	573	153	0.778	0.765	0.773	0.782	0.769	0.853	0.842
f_classif_200	50	fold-5	515	149	584	159	0.781	0.776	0.764	0.797	0.77	0.853	0.834
sequence_classes_40	100	fold-1	523	158	575	151	0.78	0.768	0.776	0.784	0.772	0.852	0.835
sequence_classes_40	75	fold-2	514	155	578	160	0.776	0.768	0.763	0.789	0.765	0.852	0.847
f_classif_200	25	fold-1	502	128	605	172	0.787	0.797	0.745	0.825	0.77	0.852	0.834
sequence_classes_40	75	fold-1	519	153	580	155	0.781	0.772	0.77	0.791	0.771	0.851	0.836
sequence_classes_40	50	fold-1	521	145	588	153	0.788	0.782	0.773	0.802	0.777	0.85	0.835
sequence_classes_40	50	fold-2	506	152	581	168	0.773	0.769	0.751	0.793	0.76	0.85	0.846
f_classif_200	25	fold-2	500	137	596	174	0.779	0.785	0.742	0.813	0.763	0.85	0.833
sequence_classes_40	100	fold-3	516	153	580	158	0.779	0.771	0.766	0.791	0.768	0.849	0.837
sequence_classes_40	75	fold-3	507	158	575	167	0.769	0.762	0.752	0.784	0.757	0.849	0.836
sequence_classes_40	50	fold-4	506	151	582	168	0.773	0.77	0.751	0.794	0.76	0.847	0.837
sequence_classes_40	100	fold-5	512	160	573	162	0.771	0.762	0.76	0.782	0.761	0.846	0.836
sequence_classes_40	50	fold-3	506	153	580	168	0.772	0.768	0.751	0.791	0.759	0.846	0.837
f_classif_200	25	fold-5	492	140	593	182	0.771	0.778	0.73	0.809	0.753	0.845	0.813
sequence_classes_40	75	fold-5	510	168	565	164	0.764	0.752	0.757	0.771	0.754	0.843	0.831
sequence_classes_40	50	fold-5	502	150	583	172	0.771	0.77	0.745	0.795	0.757	0.842	0.83
f_classif_200	25	fold-3	498	138	595	176	0.777	0.783	0.739	0.812	0.76	0.842	0.822
sequence_classes_40	25	fold-2	477	136	597	197	0.763	0.778	0.708	0.814	0.741	0.84	0.83
sequence_classes_40	25	fold-1	483	151	582	191	0.757	0.762	0.717	0.794	0.739	0.838	0.82
sequence_classes_40	25	fold-4	477	136	597	197	0.763	0.778	0.708	0.814	0.741	0.838	0.82
sequence_classes_40	25	fold-5	482	137	596	192	0.766	0.779	0.715	0.813	0.746	0.837	0.824
sequence_classes_40	25	fold-3	501	157	576	173	0.765	0.761	0.743	0.786	0.752	0.836	0.82
