# Supplementary material for: sscNOVA: a semi-supervised convolutional neural network for predicting functional regulatory variants in autoimmune diseases
Source: Front Immunol. 2024 Feb 6;15:1323072. doi: 10.3389/fimmu.2024.1323072 (PMC10876991; doi:10.3389/fimmu.2024.1323072)
Supplement: Supplementary file 4 [file Table_3.xlsx]

## Sheet: Sheet1
Conv/Pool Layer	Fold	TP	FP	TN	FN	Accuracy	Precision	Recall	Specificity	F1-Score	AUC	AUPRC
two	fold-3	71	75	115	47	0.604	0.486	0.602	0.605	0.538	0.658	0.58
one	fold-3	74	69	121	44	0.633	0.517	0.627	0.637	0.567	0.646	0.556
one	fold-4	71	73	117	47	0.61	0.493	0.602	0.616	0.542	0.643	0.546
three	fold-4	69	77	113	49	0.591	0.473	0.585	0.595	0.523	0.639	0.571
three	fold-5	71	77	113	47	0.597	0.48	0.602	0.595	0.534	0.639	0.591
four	fold-4	72	76	114	46	0.604	0.486	0.61	0.6	0.541	0.639	0.625
three	fold-1	71	76	114	47	0.601	0.483	0.602	0.6	0.536	0.638	0.575
one	fold-1	72	75	115	46	0.607	0.49	0.61	0.605	0.543	0.637	0.53
one	fold-2	72	75	115	46	0.607	0.49	0.61	0.605	0.543	0.637	0.541
one	fold-5	71	74	116	47	0.607	0.49	0.602	0.611	0.54	0.637	0.532
three	fold-2	71	75	115	47	0.604	0.486	0.602	0.605	0.538	0.634	0.603
four	fold-3	0	0	190	118	0.617	NA	0	1	NA	0.629	0.64
two	fold-5	69	78	112	49	0.588	0.469	0.585	0.589	0.521	0.627	0.565
three	fold-3	69	78	112	49	0.588	0.469	0.585	0.589	0.521	0.626	0.558
two	fold-4	69	80	110	49	0.581	0.463	0.585	0.579	0.517	0.622	0.54
two	fold-2	68	78	112	50	0.584	0.466	0.576	0.589	0.515	0.619	0.552
two	fold-1	66	81	109	52	0.568	0.449	0.559	0.574	0.498	0.614	0.541
four	fold-2	69	78	112	49	0.588	0.469	0.585	0.589	0.521	0.611	0.605
four	fold-5	72	73	117	46	0.614	0.497	0.61	0.616	0.548	0.603	0.606
four	fold-1	67	79	111	51	0.578	0.459	0.568	0.584	0.508	0.602	0.6
