# Supplementary material for: sscNOVA: a semi-supervised convolutional neural network for predicting functional regulatory variants in autoimmune diseases
Source: Front Immunol. 2024 Feb 6;15:1323072. doi: 10.3389/fimmu.2024.1323072 (PMC10876991; doi:10.3389/fimmu.2024.1323072)
Supplement: Supplementary file 5 [file Table_4.xlsx]

## Sheet: Sheet1
Filters	Kernel_size	Dense_units	Dropout_rate	Pool_size	Activation	Batch_size	Epochs	Fold	Accuracy	Precision	Recall	Specificity	F1-Score	AUC	AUPRC
32	5	16	0.1	2	gelu	16	50	fold-3	0.604	0.486	0.602	0.605	0.538	0.658	0.58
32	5	16	0.2	2	gelu	16	30	fold-3	0.617	0.5	0.61	0.621	0.55	0.656	0.576
32	5	32	0.2	3	relu	16	50	fold-3	0.627	0.51	0.619	0.632	0.559	0.656	0.58
32	5	32	0.1	2	gelu	32	50	fold-3	0.63	0.514	0.627	0.632	0.565	0.655	0.583
64	5	16	0.2	3	gelu	16	30	fold-3	0.623	0.507	0.619	0.626	0.557	0.655	0.561
64	5	16	0.1	3	gelu	32	50	fold-3	0.62	0.503	0.619	0.621	0.555	0.655	0.586
64	5	32	0.1	2	gelu	32	50	fold-3	0.62	0.503	0.619	0.621	0.555	0.655	0.569
32	5	16	0.2	3	gelu	16	30	fold-3	0.623	0.507	0.619	0.626	0.557	0.654	0.583
64	5	32	0.2	3	relu	32	30	fold-3	0.63	0.514	0.627	0.632	0.565	0.654	0.562
64	5	16	0.2	3	gelu	16	30	fold-4	0.607	0.49	0.602	0.611	0.54	0.653	0.569
64	5	32	0.1	2	gelu	16	30	fold-3	0.627	0.51	0.619	0.632	0.559	0.653	0.562
64	3	16	0.1	3	relu	16	30	fold-4	0.588	0.469	0.585	0.589	0.521	0.653	0.555
32	5	16	0.2	3	relu	16	50	fold-3	0.61	0.493	0.61	0.611	0.545	0.653	0.569
32	5	32	0.1	2	gelu	16	30	fold-3	0.62	0.503	0.61	0.626	0.551	0.652	0.581
32	5	16	0.1	3	gelu	16	30	fold-5	0.604	0.486	0.602	0.605	0.538	0.652	0.566
32	5	16	0.1	3	gelu	16	50	fold-4	0.584	0.466	0.585	0.584	0.519	0.652	0.582
32	5	32	0.1	2	gelu	16	30	fold-4	0.617	0.5	0.61	0.621	0.55	0.652	0.562
32	5	32	0.2	3	gelu	16	30	fold-4	0.617	0.5	0.61	0.621	0.55	0.652	0.563
64	5	32	0.2	3	gelu	16	30	fold-3	0.61	0.493	0.602	0.616	0.542	0.652	0.57
64	5	32	0.2	2	gelu	32	30	fold-5	0.61	0.493	0.61	0.611	0.545	0.652	0.578
32	5	32	0.2	3	gelu	32	50	fold-3	0.623	0.507	0.61	0.632	0.554	0.652	0.576
64	5	32	0.2	2	relu	16	50	fold-3	0.633	0.517	0.636	0.632	0.57	0.652	0.579
64	5	16	0.1	3	relu	32	30	fold-3	0.63	0.514	0.627	0.632	0.565	0.652	0.561
64	5	32	0.1	3	gelu	16	50	fold-3	0.623	0.507	0.619	0.626	0.557	0.651	0.577
64	5	16	0.1	2	gelu	16	30	fold-3	0.607	0.49	0.61	0.605	0.543	0.651	0.557
64	5	16	0.1	3	gelu	32	30	fold-4	0.607	0.49	0.602	0.611	0.54	0.651	0.555
32	3	32	0.1	2	gelu	32	30	fold-3	0.633	0.517	0.627	0.637	0.567	0.651	0.553
64	3	16	0.1	3	relu	16	30	fold-3	0.617	0.5	0.61	0.621	0.55	0.651	0.545
64	5	32	0.2	3	relu	16	30	fold-3	0.61	0.493	0.61	0.611	0.545	0.651	0.55
64	5	16	0.1	3	gelu	16	50	fold-3	0.614	0.497	0.61	0.616	0.548	0.65	0.587
64	5	16	0.2	3	gelu	16	50	fold-3	0.623	0.507	0.619	0.626	0.557	0.65	0.584
64	5	32	0.2	3	gelu	32	30	fold-3	0.62	0.503	0.61	0.626	0.551	0.65	0.568
32	5	16	0.2	3	relu	16	30	fold-3	0.63	0.514	0.627	0.632	0.565	0.65	0.556
32	5	32	0.2	2	relu	16	30	fold-3	0.594	0.476	0.593	0.595	0.528	0.65	0.552
32	5	16	0.1	3	relu	32	30	fold-5	0.614	0.497	0.61	0.616	0.548	0.65	0.538
64	5	16	0.2	2	gelu	16	50	fold-3	0.614	0.497	0.61	0.616	0.548	0.649	0.586
32	5	32	0.1	2	gelu	16	50	fold-4	0.607	0.49	0.602	0.611	0.54	0.649	0.563
32	5	32	0.1	3	gelu	16	50	fold-3	0.601	0.483	0.593	0.605	0.532	0.649	0.578
64	3	32	0.1	2	gelu	16	50	fold-3	0.61	0.493	0.61	0.611	0.545	0.649	0.596
64	5	32	0.2	2	gelu	16	30	fold-3	0.633	0.518	0.61	0.647	0.56	0.649	0.565
32	5	16	0.1	3	gelu	32	30	fold-1	0.601	0.483	0.593	0.605	0.532	0.649	0.544
32	5	16	0.1	2	gelu	32	50	fold-3	0.614	0.497	0.61	0.616	0.548	0.649	0.576
64	5	16	0.2	3	gelu	32	50	fold-3	0.623	0.507	0.619	0.626	0.557	0.649	0.552
64	5	32	0.1	2	gelu	32	30	fold-3	0.617	0.5	0.61	0.621	0.55	0.649	0.573
64	5	32	0.1	3	gelu	32	50	fold-3	0.597	0.48	0.602	0.595	0.534	0.649	0.572
32	5	16	0.1	3	relu	16	30	fold-3	0.623	0.507	0.619	0.626	0.557	0.649	0.573
32	5	16	0.2	3	relu	16	50	fold-2	0.614	0.497	0.619	0.611	0.551	0.649	0.583
32	5	16	0.1	3	relu	32	30	fold-3	0.61	0.493	0.602	0.616	0.542	0.649	0.561
64	5	16	0.1	2	relu	32	30	fold-3	0.607	0.49	0.602	0.611	0.54	0.649	0.562
32	5	16	0.1	3	relu	32	50	fold-3	0.597	0.479	0.593	0.6	0.53	0.649	0.541
64	5	32	0.2	3	gelu	16	50	fold-3	0.623	0.507	0.619	0.626	0.557	0.648	0.575
32	5	16	0.1	3	gelu	16	30	fold-4	0.607	0.49	0.602	0.611	0.54	0.648	0.565
32	5	16	0.2	3	gelu	16	30	fold-4	0.607	0.49	0.602	0.611	0.54	0.648	0.558
32	5	16	0.2	3	gelu	16	50	fold-5	0.607	0.49	0.602	0.611	0.54	0.648	0.572
32	5	16	0.2	3	gelu	32	30	fold-3	0.597	0.479	0.593	0.6	0.53	0.648	0.55
64	5	16	0.2	3	gelu	32	30	fold-3	0.617	0.5	0.61	0.621	0.55	0.648	0.581
64	5	16	0.2	3	gelu	32	30	fold-4	0.627	0.51	0.619	0.632	0.559	0.648	0.55
32	3	32	0.2	2	gelu	32	30	fold-3	0.627	0.51	0.619	0.632	0.559	0.648	0.546
32	5	32	0.1	3	relu	32	30	fold-2	0.594	0.476	0.593	0.595	0.528	0.648	0.548
64	3	32	0.2	3	relu	32	30	fold-3	0.604	0.486	0.602	0.605	0.538	0.648	0.552
32	5	32	0.2	3	gelu	16	50	fold-3	0.614	0.497	0.61	0.616	0.548	0.647	0.581
64	5	16	0.1	3	gelu	16	30	fold-3	0.633	0.517	0.636	0.632	0.57	0.647	0.556
32	5	32	0.2	2	gelu	16	30	fold-3	0.604	0.486	0.602	0.605	0.538	0.647	0.553
64	5	16	0.1	3	gelu	32	30	fold-5	0.601	0.483	0.593	0.605	0.532	0.647	0.555
64	5	16	0.2	3	gelu	32	30	fold-2	0.607	0.49	0.602	0.611	0.54	0.647	0.546
64	5	32	0.2	3	gelu	32	50	fold-3	0.604	0.486	0.602	0.605	0.538	0.647	0.577
64	5	32	0.1	2	relu	16	30	fold-3	0.62	0.503	0.619	0.621	0.555	0.647	0.562
32	5	32	0.2	3	relu	16	30	fold-3	0.623	0.507	0.619	0.626	0.557	0.647	0.555
64	5	16	0.2	3	relu	32	30	fold-3	0.633	0.517	0.627	0.637	0.567	0.647	0.547
64	5	32	0.2	3	relu	32	50	fold-3	0.623	0.507	0.619	0.626	0.557	0.647	0.548
32	5	32	0.2	2	gelu	32	30	fold-3	0.63	0.514	0.627	0.632	0.565	0.646	0.567
32	5	16	0.1	3	gelu	16	30	fold-3	0.607	0.49	0.602	0.611	0.54	0.646	0.555
64	5	16	0.2	2	gelu	16	30	fold-3	0.604	0.486	0.602	0.605	0.538	0.646	0.563
32	5	16	0.2	3	gelu	16	50	fold-3	0.601	0.483	0.593	0.605	0.532	0.646	0.558
32	5	32	0.2	2	gelu	16	30	fold-5	0.601	0.483	0.593	0.605	0.532	0.646	0.565
32	5	16	0.2	3	gelu	32	30	fold-5	0.588	0.469	0.585	0.589	0.521	0.646	0.543
32	5	16	0.2	2	gelu	32	50	fold-3	0.597	0.479	0.593	0.6	0.53	0.646	0.562
64	3	32	0.1	2	gelu	32	30	fold-3	0.63	0.514	0.627	0.632	0.565	0.646	0.534
32	5	32	0.2	2	gelu	32	50	fold-3	0.63	0.514	0.627	0.632	0.565	0.646	0.561
64	5	16	0.2	3	relu	16	30	fold-3	0.627	0.51	0.627	0.626	0.562	0.646	0.541
64	3	16	0.2	3	relu	16	50	fold-3	0.627	0.51	0.619	0.632	0.559	0.646	0.571
64	3	32	0.2	3	relu	16	30	fold-4	0.597	0.479	0.593	0.6	0.53	0.646	0.546
32	5	32	0.2	3	relu	16	50	fold-1	0.614	0.497	0.61	0.616	0.548	0.646	0.572
32	5	16	0.1	3	relu	32	50	fold-1	0.61	0.493	0.602	0.616	0.542	0.646	0.558
32	5	16	0.2	3	relu	32	30	fold-3	0.607	0.49	0.602	0.611	0.54	0.646	0.534
32	3	32	0.1	3	relu	32	30	fold-5	0.617	0.5	0.619	0.616	0.553	0.646	0.542
64	5	32	0.1	3	relu	32	30	fold-3	0.617	0.5	0.61	0.621	0.55	0.646	0.54
64	5	16	0.1	3	gelu	16	30	fold-1	0.607	0.49	0.61	0.605	0.543	0.645	0.559
64	5	16	0.1	3	gelu	16	30	fold-4	0.607	0.49	0.602	0.611	0.54	0.645	0.561
32	5	16	0.2	3	gelu	16	30	fold-2	0.607	0.49	0.602	0.611	0.54	0.645	0.544
32	5	32	0.1	3	gelu	16	30	fold-3	0.617	0.5	0.602	0.626	0.546	0.645	0.565
32	5	32	0.1	2	gelu	16	50	fold-3	0.597	0.479	0.593	0.6	0.53	0.645	0.567
64	5	32	0.1	3	gelu	16	50	fold-5	0.63	0.514	0.636	0.626	0.569	0.645	0.578
32	5	16	0.1	3	gelu	32	50	fold-4	0.597	0.479	0.593	0.6	0.53	0.645	0.549
32	3	16	0.2	2	gelu	32	30	fold-5	0.591	0.473	0.585	0.595	0.523	0.645	0.557
32	3	16	0.1	3	relu	16	50	fold-3	0.597	0.479	0.593	0.6	0.53	0.645	0.544
32	5	16	0.2	3	relu	16	50	fold-5	0.63	0.514	0.627	0.632	0.565	0.645	0.535
32	3	16	0.2	3	relu	32	50	fold-1	0.604	0.486	0.602	0.605	0.538	0.645	0.542
32	3	32	0.1	3	relu	32	30	fold-4	0.588	0.469	0.585	0.589	0.521	0.645	0.544
32	3	32	0.2	3	relu	32	30	fold-5	0.588	0.469	0.585	0.589	0.521	0.645	0.549
32	5	32	0.2	3	relu	32	50	fold-5	0.604	0.486	0.602	0.605	0.538	0.645	0.559
64	3	16	0.2	2	gelu	16	30	fold-3	0.597	0.479	0.585	0.605	0.527	0.644	0.54
32	5	16	0.2	2	gelu	16	50	fold-3	0.614	0.497	0.61	0.616	0.548	0.644	0.569
64	5	16	0.1	3	gelu	32	30	fold-3	0.61	0.493	0.61	0.611	0.545	0.644	0.547
64	5	16	0.1	3	gelu	32	50	fold-5	0.594	0.476	0.585	0.6	0.525	0.644	0.564
64	5	16	0.2	2	gelu	32	30	fold-3	0.614	0.497	0.61	0.616	0.548	0.644	0.57
64	5	32	0.1	3	gelu	32	30	fold-3	0.614	0.497	0.61	0.616	0.548	0.644	0.58
32	5	32	0.2	3	gelu	32	30	fold-2	0.594	0.476	0.593	0.595	0.528	0.644	0.54
32	5	32	0.2	3	gelu	32	30	fold-5	0.604	0.486	0.593	0.611	0.534	0.644	0.543
32	3	32	0.2	2	gelu	32	50	fold-3	0.604	0.486	0.593	0.611	0.534	0.644	0.553
64	5	32	0.2	2	gelu	32	50	fold-3	0.597	0.479	0.585	0.605	0.527	0.644	0.567
64	5	16	0.1	3	relu	16	50	fold-1	0.614	0.497	0.61	0.616	0.548	0.644	0.582
64	5	16	0.1	3	relu	16	50	fold-5	0.61	0.493	0.602	0.616	0.542	0.644	0.567
64	5	16	0.2	2	relu	16	50	fold-3	0.604	0.486	0.602	0.605	0.538	0.644	0.566
64	5	16	0.2	3	relu	16	50	fold-3	0.614	0.497	0.61	0.616	0.548	0.644	0.589
32	3	16	0.2	3	relu	32	30	fold-4	0.604	0.486	0.602	0.605	0.538	0.644	0.536
32	5	16	0.2	3	relu	32	30	fold-1	0.591	0.473	0.585	0.595	0.523	0.644	0.523
32	5	16	0.2	3	relu	32	50	fold-3	0.617	0.5	0.61	0.621	0.55	0.644	0.522
32	3	16	0.1	2	gelu	16	50	fold-3	0.614	0.497	0.61	0.616	0.548	0.643	0.547
32	3	32	0.2	2	gelu	16	30	fold-3	0.617	0.5	0.619	0.616	0.553	0.643	0.545
64	3	32	0.2	2	gelu	16	30	fold-3	0.607	0.49	0.602	0.611	0.54	0.643	0.552
32	5	16	0.1	2	gelu	32	30	fold-4	0.597	0.48	0.602	0.595	0.534	0.643	0.551
32	5	16	0.1	2	gelu	32	50	fold-5	0.594	0.476	0.593	0.595	0.528	0.643	0.558
32	5	16	0.1	3	gelu	32	50	fold-2	0.604	0.486	0.593	0.611	0.534	0.643	0.55
64	5	16	0.1	3	gelu	32	50	fold-1	0.61	0.493	0.602	0.616	0.542	0.643	0.565
64	5	16	0.2	2	gelu	32	50	fold-3	0.617	0.5	0.61	0.621	0.55	0.643	0.548
32	5	32	0.1	3	gelu	32	50	fold-5	0.607	0.49	0.602	0.611	0.54	0.643	0.563
64	3	32	0.2	2	gelu	32	30	fold-3	0.617	0.5	0.61	0.621	0.55	0.643	0.534
64	5	32	0.2	3	gelu	32	30	fold-1	0.601	0.483	0.593	0.605	0.532	0.643	0.54
64	5	16	0.2	3	relu	16	50	fold-2	0.61	0.493	0.61	0.611	0.545	0.643	0.577
32	5	32	0.1	3	relu	16	30	fold-5	0.614	0.497	0.61	0.616	0.548	0.643	0.546
32	5	16	0.1	3	relu	32	50	fold-2	0.617	0.5	0.619	0.616	0.553	0.643	0.548
64	5	16	0.1	3	relu	32	50	fold-3	0.617	0.5	0.61	0.621	0.55	0.643	0.552
32	5	32	0.1	3	relu	32	50	fold-3	0.607	0.49	0.602	0.611	0.54	0.643	0.536
32	5	16	0.1	2	gelu	16	30	fold-3	0.607	0.49	0.602	0.611	0.54	0.642	0.564
32	5	16	0.1	3	gelu	16	50	fold-5	0.607	0.49	0.602	0.611	0.54	0.642	0.56
32	5	16	0.2	3	gelu	16	50	fold-2	0.591	0.473	0.593	0.589	0.526	0.642	0.551
32	3	32	0.1	2	gelu	16	30	fold-3	0.591	0.473	0.585	0.595	0.523	0.642	0.538
64	3	32	0.1	2	gelu	16	30	fold-3	0.62	0.503	0.61	0.626	0.551	0.642	0.551
64	5	32	0.1	3	gelu	16	30	fold-3	0.614	0.497	0.61	0.616	0.548	0.642	0.564
32	5	32	0.2	3	gelu	16	30	fold-5	0.604	0.486	0.602	0.605	0.538	0.642	0.557
32	3	32	0.2	3	gelu	16	50	fold-3	0.614	0.497	0.61	0.616	0.548	0.642	0.555
32	5	32	0.2	2	gelu	16	50	fold-3	0.597	0.479	0.585	0.605	0.527	0.642	0.57
64	5	16	0.1	3	gelu	32	30	fold-1	0.601	0.483	0.602	0.6	0.536	0.642	0.525
32	5	16	0.2	3	gelu	32	50	fold-1	0.617	0.5	0.619	0.616	0.553	0.642	0.534
32	5	32	0.1	2	gelu	32	30	fold-2	0.614	0.497	0.61	0.616	0.548	0.642	0.549
32	5	32	0.2	2	gelu	32	30	fold-5	0.601	0.483	0.602	0.6	0.536	0.642	0.541
64	5	16	0.1	3	relu	16	50	fold-3	0.604	0.486	0.602	0.605	0.538	0.642	0.579
64	5	16	0.2	2	relu	16	30	fold-3	0.581	0.463	0.585	0.579	0.517	0.642	0.555
32	5	32	0.2	2	relu	16	50	fold-3	0.62	0.503	0.619	0.621	0.555	0.642	0.551
64	3	32	0.2	2	relu	16	50	fold-3	0.607	0.49	0.593	0.616	0.537	0.642	0.561
32	3	16	0.2	3	relu	32	30	fold-5	0.601	0.483	0.602	0.6	0.536	0.642	0.536
64	3	16	0.2	2	relu	32	50	fold-3	0.601	0.483	0.593	0.605	0.532	0.642	0.538
64	5	16	0.2	3	relu	32	50	fold-3	0.614	0.497	0.61	0.616	0.548	0.642	0.559
32	5	32	0.2	3	relu	32	30	fold-3	0.601	0.483	0.593	0.605	0.532	0.642	0.547
64	5	16	0.1	3	gelu	16	30	fold-2	0.594	0.476	0.585	0.6	0.525	0.641	0.548
32	3	16	0.2	2	gelu	16	30	fold-4	0.601	0.483	0.593	0.605	0.532	0.641	0.543
32	5	16	0.2	3	gelu	16	30	fold-5	0.61	0.493	0.61	0.611	0.545	0.641	0.547
64	5	16	0.2	3	gelu	16	50	fold-1	0.604	0.486	0.602	0.605	0.538	0.641	0.576
64	5	32	0.1	3	gelu	16	50	fold-4	0.607	0.49	0.602	0.611	0.54	0.641	0.573
32	5	32	0.2	2	gelu	16	50	fold-4	0.614	0.497	0.61	0.616	0.548	0.641	0.57
32	5	16	0.1	3	gelu	32	30	fold-2	0.578	0.458	0.559	0.589	0.503	0.641	0.539
32	3	16	0.2	2	gelu	32	30	fold-3	0.614	0.497	0.61	0.616	0.548	0.641	0.544
64	3	16	0.2	2	gelu	32	30	fold-3	0.601	0.483	0.602	0.6	0.536	0.641	0.543
32	5	16	0.2	3	gelu	32	50	fold-3	0.614	0.497	0.61	0.616	0.548	0.641	0.534
64	5	16	0.2	3	gelu	32	50	fold-2	0.607	0.49	0.61	0.605	0.543	0.641	0.562
32	5	32	0.1	2	gelu	32	30	fold-3	0.594	0.476	0.593	0.595	0.528	0.641	0.548
32	3	32	0.1	2	gelu	32	50	fold-3	0.607	0.49	0.602	0.611	0.54	0.641	0.542
64	5	32	0.2	2	gelu	32	30	fold-3	0.61	0.493	0.602	0.616	0.542	0.641	0.557
64	5	32	0.2	3	gelu	32	30	fold-5	0.604	0.486	0.602	0.605	0.538	0.641	0.554
32	5	32	0.2	3	gelu	32	50	fold-5	0.604	0.486	0.593	0.611	0.534	0.641	0.54
32	3	32	0.2	3	relu	16	30	fold-5	0.604	0.486	0.602	0.605	0.538	0.641	0.537
32	5	32	0.2	3	relu	16	30	fold-5	0.604	0.486	0.593	0.611	0.534	0.641	0.554
64	5	16	0.2	3	relu	32	30	fold-5	0.607	0.49	0.602	0.611	0.54	0.641	0.538
32	3	32	0.2	3	relu	32	50	fold-3	0.604	0.486	0.602	0.605	0.538	0.641	0.528
64	5	16	0.1	3	gelu	16	50	fold-5	0.61	0.493	0.61	0.611	0.545	0.64	0.581
32	5	16	0.2	3	gelu	16	50	fold-1	0.614	0.497	0.61	0.616	0.548	0.64	0.564
64	5	32	0.1	2	gelu	16	30	fold-4	0.581	0.463	0.576	0.584	0.513	0.64	0.562
64	5	16	0.1	3	gelu	32	30	fold-2	0.623	0.507	0.619	0.626	0.557	0.64	0.549
32	5	16	0.1	3	gelu	32	50	fold-1	0.617	0.5	0.61	0.621	0.55	0.64	0.533
64	5	16	0.1	3	gelu	32	50	fold-4	0.597	0.479	0.593	0.6	0.53	0.64	0.568
32	5	16	0.2	3	gelu	32	50	fold-2	0.614	0.497	0.61	0.616	0.548	0.64	0.55
64	5	32	0.2	2	gelu	32	30	fold-4	0.594	0.476	0.585	0.6	0.525	0.64	0.55
64	3	32	0.2	2	gelu	32	50	fold-3	0.614	0.497	0.61	0.616	0.548	0.64	0.555
32	3	16	0.1	2	relu	32	30	fold-4	0.578	0.459	0.576	0.579	0.511	0.64	0.553
64	5	16	0.1	3	relu	32	50	fold-1	0.588	0.469	0.585	0.589	0.521	0.64	0.548
64	3	16	0.2	3	relu	32	30	fold-5	0.604	0.486	0.602	0.605	0.538	0.64	0.536
32	5	16	0.2	2	relu	32	50	fold-3	0.62	0.503	0.61	0.626	0.551	0.64	0.535
32	5	32	0.2	3	relu	32	30	fold-5	0.607	0.49	0.602	0.611	0.54	0.64	0.531
64	3	32	0.2	3	relu	32	30	fold-5	0.594	0.476	0.593	0.595	0.528	0.64	0.535
32	3	32	0.2	3	relu	32	50	fold-1	0.588	0.469	0.585	0.589	0.521	0.64	0.546
64	3	32	0.2	3	relu	32	50	fold-3	0.617	0.5	0.61	0.621	0.55	0.64	0.542
32	3	16	0.1	3	gelu	16	50	fold-3	0.614	0.497	0.61	0.616	0.548	0.639	0.528
32	5	16	0.1	3	gelu	16	50	fold-2	0.604	0.486	0.602	0.605	0.538	0.639	0.571
32	5	16	0.1	3	gelu	16	50	fold-3	0.604	0.486	0.602	0.605	0.538	0.639	0.545
64	5	16	0.1	3	gelu	16	50	fold-2	0.62	0.503	0.61	0.626	0.551	0.639	0.574
64	5	16	0.2	3	gelu	16	30	fold-2	0.604	0.486	0.602	0.605	0.538	0.639	0.555
32	5	32	0.2	2	gelu	16	30	fold-4	0.581	0.463	0.576	0.584	0.513	0.639	0.549
32	3	16	0.1	2	gelu	32	30	fold-3	0.607	0.49	0.602	0.611	0.54	0.639	0.54
32	5	16	0.1	3	gelu	32	30	fold-3	0.607	0.49	0.602	0.611	0.54	0.639	0.53
32	5	16	0.2	3	gelu	32	30	fold-1	0.591	0.473	0.593	0.589	0.526	0.639	0.526
64	5	16	0.2	2	gelu	32	30	fold-2	0.601	0.483	0.593	0.605	0.532	0.639	0.554
32	5	32	0.1	3	gelu	32	50	fold-3	0.617	0.5	0.61	0.621	0.55	0.639	0.568
32	5	32	0.2	3	gelu	32	30	fold-3	0.604	0.486	0.602	0.605	0.538	0.639	0.538
64	5	32	0.2	3	gelu	32	30	fold-4	0.601	0.483	0.593	0.605	0.532	0.639	0.54
64	3	16	0.1	3	relu	16	30	fold-5	0.601	0.483	0.593	0.605	0.532	0.639	0.54
32	3	16	0.1	3	relu	16	50	fold-2	0.61	0.493	0.61	0.611	0.545	0.639	0.542
64	3	16	0.1	3	relu	16	50	fold-3	0.614	0.497	0.61	0.616	0.548	0.639	0.532
32	5	16	0.2	3	relu	16	30	fold-1	0.607	0.49	0.602	0.611	0.54	0.639	0.525
64	3	16	0.2	3	relu	16	30	fold-3	0.617	0.5	0.61	0.621	0.55	0.639	0.533
32	5	16	0.2	2	relu	16	50	fold-3	0.604	0.486	0.602	0.605	0.538	0.639	0.538
32	5	16	0.2	3	relu	16	50	fold-1	0.607	0.49	0.602	0.611	0.54	0.639	0.543
32	3	32	0.1	3	relu	16	30	fold-4	0.607	0.49	0.602	0.611	0.54	0.639	0.525
32	5	32	0.1	3	relu	16	30	fold-2	0.604	0.486	0.602	0.605	0.538	0.639	0.536
32	3	32	0.1	3	relu	16	50	fold-3	0.607	0.49	0.602	0.611	0.54	0.639	0.531
64	3	32	0.1	3	relu	16	50	fold-5	0.617	0.5	0.61	0.621	0.55	0.639	0.565
32	5	32	0.2	3	relu	16	50	fold-5	0.623	0.507	0.619	0.626	0.557	0.639	0.557
32	3	16	0.1	3	relu	32	30	fold-4	0.597	0.479	0.593	0.6	0.53	0.639	0.528
64	3	16	0.1	3	relu	32	50	fold-3	0.607	0.49	0.602	0.611	0.54	0.639	0.534
32	5	16	0.2	2	relu	32	30	fold-5	0.591	0.473	0.593	0.589	0.526	0.639	0.529
32	5	32	0.1	3	relu	32	30	fold-5	0.601	0.483	0.593	0.605	0.532	0.639	0.536
64	3	32	0.1	3	relu	32	30	fold-5	0.597	0.479	0.593	0.6	0.53	0.639	0.543
32	5	32	0.1	3	relu	32	50	fold-1	0.61	0.493	0.61	0.611	0.545	0.639	0.55
64	3	32	0.2	2	relu	32	30	fold-4	0.591	0.473	0.585	0.595	0.523	0.639	0.552
32	5	32	0.2	3	relu	32	50	fold-3	0.607	0.49	0.602	0.611	0.54	0.639	0.548
32	5	16	0.1	2	gelu	16	30	fold-2	0.594	0.476	0.593	0.595	0.528	0.638	0.557
64	3	16	0.1	2	gelu	16	30	fold-3	0.614	0.497	0.602	0.621	0.544	0.638	0.531
64	3	16	0.1	3	gelu	16	50	fold-3	0.623	0.507	0.619	0.626	0.557	0.638	0.533
32	5	16	0.2	2	gelu	16	30	fold-1	0.61	0.493	0.602	0.616	0.542	0.638	0.544
32	3	32	0.1	2	gelu	16	30	fold-4	0.581	0.463	0.576	0.584	0.513	0.638	0.553
32	5	32	0.1	3	gelu	16	30	fold-4	0.601	0.483	0.585	0.611	0.529	0.638	0.542
64	3	32	0.1	2	gelu	16	30	fold-4	0.565	0.446	0.559	0.568	0.496	0.638	0.547
32	5	32	0.1	3	gelu	16	50	fold-2	0.597	0.48	0.602	0.595	0.534	0.638	0.571
64	5	32	0.1	2	gelu	16	50	fold-3	0.597	0.479	0.593	0.6	0.53	0.638	0.576
32	5	32	0.2	3	gelu	16	30	fold-3	0.607	0.49	0.602	0.611	0.54	0.638	0.541
64	5	32	0.2	3	gelu	16	30	fold-4	0.584	0.466	0.576	0.589	0.515	0.638	0.552
64	5	32	0.2	2	gelu	16	50	fold-3	0.597	0.479	0.593	0.6	0.53	0.638	0.592
32	5	16	0.1	3	gelu	32	30	fold-4	0.578	0.459	0.568	0.584	0.508	0.638	0.528
64	5	16	0.1	2	gelu	32	30	fold-3	0.588	0.469	0.585	0.589	0.521	0.638	0.555
32	5	16	0.1	2	gelu	32	50	fold-1	0.588	0.469	0.576	0.595	0.517	0.638	0.551
32	5	16	0.1	3	gelu	32	50	fold-3	0.604	0.486	0.593	0.611	0.534	0.638	0.536
32	5	16	0.2	3	gelu	32	50	fold-5	0.594	0.476	0.585	0.6	0.525	0.638	0.551
64	5	16	0.2	3	gelu	32	50	fold-5	0.584	0.466	0.576	0.589	0.515	0.638	0.555
32	5	32	0.2	2	gelu	32	30	fold-4	0.604	0.486	0.602	0.605	0.538	0.638	0.53
32	5	32	0.2	3	gelu	32	30	fold-1	0.597	0.479	0.593	0.6	0.53	0.638	0.526
64	5	32	0.2	3	gelu	32	50	fold-4	0.581	0.463	0.585	0.579	0.517	0.638	0.565
32	5	16	0.1	2	relu	16	30	fold-3	0.601	0.483	0.593	0.605	0.532	0.638	0.535
32	5	16	0.1	3	relu	16	30	fold-1	0.607	0.49	0.602	0.611	0.54	0.638	0.527
32	5	16	0.1	2	relu	16	50	fold-3	0.607	0.49	0.602	0.611	0.54	0.638	0.561
32	3	16	0.2	3	relu	16	30	fold-4	0.597	0.479	0.593	0.6	0.53	0.638	0.53
32	3	32	0.1	3	relu	16	30	fold-3	0.607	0.49	0.602	0.611	0.54	0.638	0.532
32	5	32	0.1	2	relu	16	30	fold-3	0.584	0.466	0.576	0.589	0.515	0.638	0.544
64	3	32	0.2	3	relu	16	30	fold-2	0.614	0.497	0.61	0.616	0.548	0.638	0.536
64	3	32	0.2	3	relu	16	30	fold-5	0.607	0.49	0.602	0.611	0.54	0.638	0.545
64	5	32	0.2	3	relu	16	50	fold-3	0.614	0.497	0.61	0.616	0.548	0.638	0.569
64	3	16	0.1	2	relu	32	50	fold-3	0.61	0.493	0.61	0.611	0.545	0.638	0.541
32	5	16	0.2	2	relu	32	30	fold-4	0.581	0.463	0.576	0.584	0.513	0.638	0.539
32	5	16	0.2	3	relu	32	30	fold-4	0.594	0.476	0.593	0.595	0.528	0.638	0.533
32	3	16	0.2	2	relu	32	50	fold-3	0.607	0.49	0.602	0.611	0.54	0.638	0.532
32	5	16	0.2	3	relu	32	50	fold-1	0.617	0.5	0.61	0.621	0.55	0.638	0.552
64	3	16	0.2	3	relu	32	50	fold-5	0.607	0.49	0.602	0.611	0.54	0.638	0.53
32	5	32	0.1	3	relu	32	50	fold-5	0.617	0.5	0.61	0.621	0.55	0.638	0.514
32	5	32	0.2	2	relu	32	50	fold-3	0.597	0.479	0.593	0.6	0.53	0.638	0.54
64	5	16	0.1	3	gelu	16	30	fold-5	0.607	0.49	0.602	0.611	0.54	0.637	0.541
32	5	16	0.2	2	gelu	16	30	fold-5	0.584	0.466	0.576	0.589	0.515	0.637	0.561
32	5	16	0.2	3	gelu	16	30	fold-1	0.601	0.483	0.593	0.605	0.532	0.637	0.527
32	3	32	0.1	2	gelu	16	30	fold-5	0.594	0.476	0.585	0.6	0.525	0.637	0.54
32	5	32	0.1	3	gelu	16	50	fold-1	0.584	0.465	0.568	0.595	0.511	0.637	0.568
64	3	32	0.1	2	gelu	16	50	fold-1	0.601	0.483	0.593	0.605	0.532	0.637	0.583
64	3	32	0.2	2	gelu	16	30	fold-4	0.581	0.463	0.576	0.584	0.513	0.637	0.55
32	5	16	0.2	3	gelu	32	30	fold-2	0.591	0.473	0.585	0.595	0.523	0.637	0.524
64	5	16	0.2	3	gelu	32	30	fold-1	0.604	0.486	0.602	0.605	0.538	0.637	0.527
32	5	32	0.1	3	gelu	32	50	fold-2	0.607	0.49	0.602	0.611	0.54	0.637	0.552
64	5	32	0.1	3	gelu	32	50	fold-1	0.601	0.483	0.593	0.605	0.532	0.637	0.558
64	5	32	0.2	3	gelu	32	30	fold-2	0.604	0.486	0.602	0.605	0.538	0.637	0.555
64	3	16	0.1	2	relu	16	30	fold-3	0.597	0.479	0.593	0.6	0.53	0.637	0.54
32	5	16	0.1	3	relu	16	50	fold-5	0.601	0.483	0.593	0.605	0.532	0.637	0.551
32	3	16	0.2	2	relu	16	50	fold-2	0.597	0.479	0.593	0.6	0.53	0.637	0.548
32	5	16	0.2	2	relu	16	50	fold-4	0.594	0.476	0.593	0.595	0.528	0.637	0.566
64	3	16	0.2	3	relu	16	50	fold-1	0.627	0.51	0.619	0.632	0.559	0.637	0.551
64	3	16	0.2	3	relu	16	50	fold-4	0.591	0.473	0.585	0.595	0.523	0.637	0.539
32	3	32	0.2	3	relu	16	30	fold-4	0.591	0.473	0.593	0.589	0.526	0.637	0.532
32	5	16	0.1	2	relu	32	30	fold-3	0.584	0.466	0.576	0.589	0.515	0.637	0.525
32	5	16	0.1	3	relu	32	30	fold-2	0.597	0.48	0.602	0.595	0.534	0.637	0.527
32	5	16	0.1	3	relu	32	30	fold-4	0.588	0.469	0.576	0.595	0.517	0.637	0.529
32	3	16	0.1	3	relu	32	50	fold-3	0.594	0.476	0.585	0.6	0.525	0.637	0.525
32	5	16	0.2	3	relu	32	30	fold-5	0.594	0.476	0.593	0.595	0.528	0.637	0.527
64	5	16	0.2	3	relu	32	50	fold-1	0.614	0.497	0.61	0.616	0.548	0.637	0.549
32	3	32	0.2	3	relu	32	30	fold-4	0.588	0.469	0.576	0.595	0.517	0.637	0.54
32	5	32	0.2	2	relu	32	30	fold-4	0.575	0.456	0.576	0.574	0.509	0.637	0.542
32	5	32	0.2	3	relu	32	50	fold-1	0.607	0.49	0.602	0.611	0.54	0.637	0.563
32	5	32	0.2	3	relu	32	50	fold-2	0.61	0.493	0.61	0.611	0.545	0.637	0.532
32	3	16	0.1	2	gelu	16	30	fold-5	0.594	0.476	0.593	0.595	0.528	0.636	0.538
64	5	16	0.1	3	gelu	16	50	fold-1	0.607	0.49	0.602	0.611	0.54	0.636	0.579
64	5	16	0.2	3	gelu	16	30	fold-1	0.581	0.463	0.585	0.579	0.517	0.636	0.556
64	5	16	0.2	3	gelu	16	50	fold-5	0.601	0.483	0.593	0.605	0.532	0.636	0.565
32	3	32	0.1	3	gelu	16	30	fold-4	0.623	0.507	0.61	0.632	0.554	0.636	0.535
32	3	32	0.2	2	gelu	16	30	fold-4	0.607	0.49	0.602	0.611	0.54	0.636	0.54
32	5	32	0.2	2	gelu	16	30	fold-2	0.594	0.476	0.593	0.595	0.528	0.636	0.539
32	3	32	0.2	2	gelu	16	50	fold-4	0.591	0.473	0.593	0.589	0.526	0.636	0.561
32	5	32	0.2	3	gelu	16	50	fold-5	0.617	0.5	0.61	0.621	0.55	0.636	0.563
64	5	32	0.2	3	gelu	16	50	fold-4	0.594	0.476	0.593	0.595	0.528	0.636	0.55
32	3	16	0.1	2	gelu	32	30	fold-5	0.601	0.483	0.593	0.605	0.532	0.636	0.534
32	5	16	0.1	2	gelu	32	30	fold-2	0.588	0.469	0.585	0.589	0.521	0.636	0.553
64	5	16	0.1	2	gelu	32	30	fold-5	0.575	0.456	0.568	0.579	0.506	0.636	0.552
32	5	32	0.1	3	gelu	32	50	fold-1	0.597	0.479	0.593	0.6	0.53	0.636	0.553
32	5	32	0.2	3	gelu	32	30	fold-4	0.588	0.469	0.585	0.589	0.521	0.636	0.525
32	5	16	0.1	3	relu	16	30	fold-4	0.601	0.483	0.593	0.605	0.532	0.636	0.527
64	3	16	0.1	3	relu	16	30	fold-1	0.604	0.486	0.593	0.611	0.534	0.636	0.516
64	5	16	0.1	2	relu	16	50	fold-3	0.607	0.49	0.602	0.611	0.54	0.636	0.564
32	5	16	0.2	3	relu	16	30	fold-4	0.591	0.473	0.585	0.595	0.523	0.636	0.546
64	3	16	0.2	2	relu	16	30	fold-3	0.614	0.497	0.61	0.616	0.548	0.636	0.545
64	3	32	0.1	3	relu	16	30	fold-5	0.601	0.483	0.593	0.605	0.532	0.636	0.548
32	5	32	0.1	3	relu	16	50	fold-1	0.591	0.473	0.585	0.595	0.523	0.636	0.561
64	5	32	0.1	3	relu	16	50	fold-3	0.578	0.459	0.576	0.579	0.511	0.636	0.566
64	5	32	0.1	3	relu	16	50	fold-4	0.591	0.473	0.585	0.595	0.523	0.636	0.568
32	3	32	0.2	3	relu	16	30	fold-2	0.578	0.459	0.576	0.579	0.511	0.636	0.526
64	3	32	0.2	3	relu	16	50	fold-3	0.617	0.5	0.61	0.621	0.55	0.636	0.537
32	3	16	0.1	3	relu	32	30	fold-5	0.61	0.493	0.602	0.616	0.542	0.636	0.52
64	3	16	0.1	3	relu	32	30	fold-4	0.588	0.469	0.585	0.589	0.521	0.636	0.525
64	5	16	0.1	3	relu	32	30	fold-5	0.597	0.479	0.593	0.6	0.53	0.636	0.518
32	3	16	0.1	3	relu	32	50	fold-1	0.588	0.469	0.585	0.589	0.521	0.636	0.517
64	5	16	0.1	3	relu	32	50	fold-5	0.604	0.486	0.602	0.605	0.538	0.636	0.546
32	3	16	0.2	3	relu	32	30	fold-3	0.607	0.49	0.602	0.611	0.54	0.636	0.515
64	5	32	0.1	3	relu	32	50	fold-3	0.61	0.493	0.61	0.611	0.545	0.636	0.545
32	3	32	0.2	2	relu	32	30	fold-3	0.604	0.486	0.602	0.605	0.538	0.636	0.53
32	3	32	0.2	3	relu	32	30	fold-2	0.578	0.459	0.568	0.584	0.508	0.636	0.529
32	5	32	0.2	3	relu	32	30	fold-2	0.607	0.49	0.61	0.605	0.543	0.636	0.522
32	5	16	0.1	3	gelu	16	30	fold-1	0.597	0.479	0.593	0.6	0.53	0.635	0.524
64	5	16	0.1	2	gelu	16	30	fold-5	0.584	0.467	0.593	0.579	0.523	0.635	0.572
64	3	16	0.2	3	gelu	16	30	fold-3	0.591	0.473	0.593	0.589	0.526	0.635	0.521
32	5	32	0.1	2	gelu	16	30	fold-2	0.591	0.473	0.585	0.595	0.523	0.635	0.543
32	5	32	0.2	3	gelu	16	30	fold-1	0.594	0.476	0.593	0.595	0.528	0.635	0.531
32	3	32	0.2	2	gelu	16	50	fold-3	0.607	0.49	0.602	0.611	0.54	0.635	0.553
32	5	16	0.1	2	gelu	32	30	fold-1	0.588	0.469	0.585	0.589	0.521	0.635	0.536
32	5	16	0.1	2	gelu	32	30	fold-3	0.607	0.49	0.602	0.611	0.54	0.635	0.538
32	5	16	0.1	3	gelu	32	30	fold-5	0.601	0.483	0.593	0.605	0.532	0.635	0.531
64	5	16	0.1	2	gelu	32	30	fold-2	0.588	0.469	0.585	0.589	0.521	0.635	0.536
32	3	16	0.1	2	gelu	32	50	fold-3	0.597	0.479	0.593	0.6	0.53	0.635	0.546
32	5	16	0.2	2	gelu	32	30	fold-3	0.601	0.483	0.593	0.605	0.532	0.635	0.532
32	5	16	0.2	2	gelu	32	30	fold-5	0.588	0.469	0.585	0.589	0.521	0.635	0.542
32	5	16	0.2	3	gelu	32	50	fold-4	0.588	0.469	0.585	0.589	0.521	0.635	0.553
32	5	32	0.1	3	gelu	32	30	fold-1	0.578	0.459	0.576	0.579	0.511	0.635	0.521
64	5	32	0.1	2	gelu	32	30	fold-5	0.565	0.446	0.559	0.568	0.496	0.635	0.552
32	5	32	0.2	2	gelu	32	30	fold-2	0.594	0.476	0.593	0.595	0.528	0.635	0.537
64	3	32	0.2	3	gelu	32	50	fold-3	0.63	0.514	0.627	0.632	0.565	0.635	0.533
64	5	16	0.2	3	relu	16	50	fold-1	0.604	0.486	0.602	0.605	0.538	0.635	0.576
32	5	32	0.2	3	relu	16	30	fold-1	0.597	0.479	0.593	0.6	0.53	0.635	0.535
64	3	32	0.2	3	relu	16	30	fold-3	0.617	0.5	0.61	0.621	0.55	0.635	0.518
32	3	32	0.2	3	relu	16	50	fold-3	0.601	0.483	0.593	0.605	0.532	0.635	0.546
32	3	16	0.1	3	relu	32	30	fold-3	0.597	0.479	0.593	0.6	0.53	0.635	0.528
32	3	16	0.2	3	relu	32	50	fold-3	0.607	0.49	0.602	0.611	0.54	0.635	0.535
32	5	16	0.2	3	relu	32	50	fold-5	0.617	0.5	0.61	0.621	0.55	0.635	0.527
32	5	32	0.1	2	relu	32	30	fold-3	0.591	0.473	0.585	0.595	0.523	0.635	0.537
32	5	32	0.1	3	relu	32	30	fold-4	0.594	0.476	0.593	0.595	0.528	0.635	0.529
64	3	32	0.1	3	relu	32	30	fold-3	0.588	0.469	0.585	0.589	0.521	0.635	0.541
32	3	32	0.2	3	relu	32	30	fold-3	0.604	0.486	0.602	0.605	0.538	0.635	0.525
32	5	32	0.2	3	relu	32	30	fold-4	0.601	0.483	0.593	0.605	0.532	0.635	0.523
32	3	16	0.1	2	gelu	16	30	fold-3	0.604	0.486	0.602	0.605	0.538	0.634	0.525
32	5	16	0.1	2	gelu	16	30	fold-5	0.581	0.463	0.576	0.584	0.513	0.634	0.555
64	5	16	0.1	2	gelu	16	30	fold-2	0.597	0.479	0.593	0.6	0.53	0.634	0.552
32	3	16	0.2	2	gelu	16	30	fold-3	0.594	0.476	0.593	0.595	0.528	0.634	0.553
32	5	32	0.1	3	gelu	16	30	fold-1	0.597	0.479	0.593	0.6	0.53	0.634	0.532
32	5	32	0.1	3	gelu	16	30	fold-5	0.591	0.473	0.593	0.589	0.526	0.634	0.555
32	5	32	0.2	3	gelu	16	30	fold-2	0.591	0.473	0.585	0.595	0.523	0.634	0.541
64	5	32	0.2	2	gelu	16	30	fold-4	0.601	0.483	0.602	0.6	0.536	0.634	0.551
64	5	32	0.2	3	gelu	16	30	fold-5	0.604	0.486	0.602	0.605	0.538	0.634	0.548
32	5	32	0.2	3	gelu	16	50	fold-1	0.604	0.486	0.602	0.605	0.538	0.634	0.559
64	5	32	0.2	3	gelu	16	50	fold-5	0.61	0.493	0.602	0.616	0.542	0.634	0.576
32	3	16	0.2	2	gelu	32	30	fold-4	0.591	0.473	0.585	0.595	0.523	0.634	0.532
32	5	16	0.2	2	gelu	32	30	fold-4	0.597	0.479	0.593	0.6	0.53	0.634	0.528
64	5	16	0.2	3	gelu	32	30	fold-5	0.588	0.469	0.585	0.589	0.521	0.634	0.554
32	3	16	0.2	2	gelu	32	50	fold-3	0.607	0.49	0.593	0.616	0.537	0.634	0.523
32	5	16	0.2	2	gelu	32	50	fold-5	0.594	0.476	0.585	0.6	0.525	0.634	0.547
32	5	32	0.1	3	gelu	32	30	fold-3	0.591	0.473	0.585	0.595	0.523	0.634	0.535
64	5	32	0.1	2	gelu	32	30	fold-4	0.588	0.469	0.585	0.589	0.521	0.634	0.552
64	5	32	0.1	3	gelu	32	30	fold-4	0.604	0.486	0.602	0.605	0.538	0.634	0.542
64	5	32	0.1	2	gelu	32	50	fold-1	0.601	0.483	0.593	0.605	0.532	0.634	0.564
32	5	32	0.2	3	gelu	32	50	fold-1	0.597	0.48	0.602	0.595	0.534	0.634	0.537
32	5	16	0.1	2	relu	16	30	fold-4	0.588	0.469	0.576	0.595	0.517	0.634	0.537
32	5	16	0.1	3	relu	16	50	fold-4	0.575	0.456	0.576	0.574	0.509	0.634	0.555
32	5	16	0.2	3	relu	16	30	fold-5	0.601	0.483	0.593	0.605	0.532	0.634	0.534
64	5	16	0.2	3	relu	16	50	fold-4	0.607	0.49	0.602	0.611	0.54	0.634	0.566
32	5	32	0.1	3	relu	16	30	fold-1	0.597	0.479	0.593	0.6	0.53	0.634	0.517
64	3	32	0.2	2	relu	16	30	fold-3	0.607	0.49	0.602	0.611	0.54	0.634	0.533
32	3	32	0.2	2	relu	16	50	fold-3	0.594	0.476	0.585	0.6	0.525	0.634	0.553
64	5	32	0.2	3	relu	16	50	fold-1	0.604	0.486	0.602	0.605	0.538	0.634	0.587
64	3	16	0.1	3	relu	32	30	fold-5	0.594	0.476	0.593	0.595	0.528	0.634	0.516
64	5	16	0.2	2	relu	32	30	fold-4	0.607	0.49	0.602	0.611	0.54	0.634	0.528
64	5	16	0.2	3	relu	32	30	fold-2	0.581	0.463	0.576	0.584	0.513	0.634	0.535
64	5	32	0.2	3	relu	32	30	fold-4	0.588	0.469	0.585	0.589	0.521	0.634	0.544
32	5	32	0.2	3	relu	32	50	fold-4	0.578	0.459	0.576	0.579	0.511	0.634	0.54
32	3	16	0.1	2	gelu	16	30	fold-2	0.578	0.459	0.576	0.579	0.511	0.633	0.538
32	5	16	0.1	3	gelu	16	30	fold-2	0.597	0.479	0.593	0.6	0.53	0.633	0.524
64	5	16	0.1	3	gelu	16	50	fold-4	0.594	0.476	0.593	0.595	0.528	0.633	0.546
32	3	16	0.2	2	gelu	16	30	fold-1	0.601	0.483	0.593	0.605	0.532	0.633	0.536
32	3	16	0.2	3	gelu	16	30	fold-1	0.614	0.497	0.602	0.621	0.544	0.633	0.523
64	5	16	0.2	2	gelu	16	30	fold-4	0.597	0.48	0.602	0.595	0.534	0.633	0.553
64	5	16	0.2	2	gelu	16	30	fold-5	0.601	0.483	0.593	0.605	0.532	0.633	0.552
32	3	16	0.2	3	gelu	16	50	fold-4	0.607	0.49	0.602	0.611	0.54	0.633	0.531
32	3	32	0.1	3	gelu	16	50	fold-1	0.607	0.49	0.602	0.611	0.54	0.633	0.528
64	3	32	0.1	2	gelu	16	50	fold-4	0.591	0.473	0.593	0.589	0.526	0.633	0.577
64	5	32	0.1	2	gelu	16	50	fold-2	0.61	0.493	0.61	0.611	0.545	0.633	0.601
32	5	32	0.2	2	gelu	16	30	fold-1	0.614	0.497	0.619	0.611	0.551	0.633	0.552
64	5	16	0.2	2	gelu	32	30	fold-4	0.584	0.466	0.576	0.589	0.515	0.633	0.54
64	5	32	0.1	3	gelu	32	50	fold-4	0.597	0.48	0.602	0.595	0.534	0.633	0.554
32	5	32	0.2	3	gelu	32	50	fold-4	0.584	0.466	0.585	0.584	0.519	0.633	0.556
64	5	16	0.1	2	relu	16	30	fold-3	0.581	0.463	0.576	0.584	0.513	0.633	0.538
64	5	16	0.1	2	relu	16	30	fold-5	0.607	0.49	0.602	0.611	0.54	0.633	0.537
32	3	16	0.2	3	relu	16	30	fold-2	0.581	0.463	0.576	0.584	0.513	0.633	0.508
64	3	16	0.2	3	relu	16	30	fold-5	0.588	0.469	0.585	0.589	0.521	0.633	0.537
64	5	16	0.2	2	relu	16	30	fold-1	0.597	0.479	0.593	0.6	0.53	0.633	0.551
64	3	16	0.2	3	relu	16	50	fold-5	0.62	0.503	0.627	0.616	0.558	0.633	0.543
64	3	32	0.1	3	relu	16	30	fold-3	0.623	0.507	0.619	0.626	0.557	0.633	0.51
64	5	32	0.1	3	relu	16	30	fold-5	0.594	0.476	0.593	0.595	0.528	0.633	0.552
32	3	16	0.1	3	relu	32	30	fold-2	0.581	0.463	0.576	0.584	0.513	0.633	0.518
64	5	16	0.1	3	relu	32	30	fold-1	0.588	0.469	0.585	0.589	0.521	0.633	0.521
32	3	16	0.1	2	relu	32	50	fold-1	0.588	0.469	0.585	0.589	0.521	0.633	0.546
32	5	16	0.2	3	relu	32	30	fold-2	0.588	0.469	0.576	0.595	0.517	0.633	0.507
64	3	16	0.2	3	relu	32	30	fold-4	0.588	0.469	0.576	0.595	0.517	0.633	0.522
32	3	32	0.1	3	relu	32	30	fold-3	0.588	0.469	0.585	0.589	0.521	0.633	0.519
32	5	32	0.1	3	relu	32	30	fold-1	0.601	0.483	0.602	0.6	0.536	0.633	0.523
32	5	32	0.1	3	relu	32	30	fold-3	0.594	0.476	0.593	0.595	0.528	0.633	0.529
64	3	32	0.1	2	relu	32	30	fold-3	0.591	0.473	0.585	0.595	0.523	0.633	0.516
64	5	32	0.1	3	relu	32	30	fold-4	0.601	0.483	0.593	0.605	0.532	0.633	0.542
32	3	16	0.1	3	gelu	16	50	fold-1	0.597	0.479	0.593	0.6	0.53	0.632	0.533
32	3	16	0.2	2	gelu	16	30	fold-5	0.604	0.486	0.602	0.605	0.538	0.632	0.514
64	5	32	0.1	3	gelu	16	50	fold-1	0.597	0.479	0.593	0.6	0.53	0.632	0.577
64	3	16	0.1	2	gelu	32	30	fold-3	0.604	0.486	0.593	0.611	0.534	0.632	0.529
64	5	16	0.1	2	gelu	32	30	fold-1	0.591	0.473	0.585	0.595	0.523	0.632	0.549
64	5	16	0.2	2	gelu	32	50	fold-1	0.581	0.463	0.576	0.584	0.513	0.632	0.548
32	5	32	0.1	3	gelu	32	30	fold-5	0.594	0.476	0.593	0.595	0.528	0.632	0.534
64	3	32	0.1	2	gelu	32	30	fold-1	0.61	0.493	0.602	0.616	0.542	0.632	0.525
64	5	32	0.1	3	gelu	32	50	fold-5	0.597	0.479	0.593	0.6	0.53	0.632	0.56
64	3	32	0.2	2	gelu	32	30	fold-5	0.588	0.469	0.585	0.589	0.521	0.632	0.541
32	3	16	0.1	3	relu	16	30	fold-3	0.594	0.476	0.593	0.595	0.528	0.632	0.546
64	5	16	0.1	3	relu	16	30	fold-3	0.604	0.486	0.602	0.605	0.538	0.632	0.533
32	5	16	0.1	2	relu	16	50	fold-1	0.575	0.455	0.559	0.584	0.502	0.632	0.549
64	5	16	0.2	2	relu	16	30	fold-4	0.584	0.466	0.576	0.589	0.515	0.632	0.557
64	5	16	0.2	3	relu	16	50	fold-5	0.617	0.5	0.61	0.621	0.55	0.632	0.562
64	3	32	0.1	2	relu	16	30	fold-3	0.591	0.473	0.585	0.595	0.523	0.632	0.546
32	3	32	0.1	3	relu	16	50	fold-1	0.604	0.486	0.602	0.605	0.538	0.632	0.544
64	5	32	0.2	3	relu	16	30	fold-4	0.597	0.479	0.593	0.6	0.53	0.632	0.527
64	5	32	0.2	3	relu	16	50	fold-5	0.607	0.49	0.602	0.611	0.54	0.632	0.559
64	3	16	0.2	3	relu	32	30	fold-1	0.581	0.463	0.576	0.584	0.513	0.632	0.514
64	3	16	0.2	3	relu	32	30	fold-3	0.597	0.479	0.593	0.6	0.53	0.632	0.52
64	5	16	0.2	3	relu	32	30	fold-1	0.591	0.473	0.585	0.595	0.523	0.632	0.518
32	3	32	0.1	2	relu	32	30	fold-4	0.584	0.466	0.576	0.589	0.515	0.632	0.548
64	3	32	0.1	3	relu	32	30	fold-2	0.607	0.49	0.602	0.611	0.54	0.632	0.513
64	5	32	0.1	2	relu	32	30	fold-4	0.604	0.486	0.602	0.605	0.538	0.632	0.547
64	3	32	0.1	3	relu	32	50	fold-3	0.604	0.486	0.593	0.611	0.534	0.632	0.523
32	5	32	0.2	2	relu	32	30	fold-3	0.578	0.46	0.585	0.574	0.515	0.632	0.507
64	5	16	0.1	2	gelu	16	30	fold-4	0.588	0.469	0.585	0.589	0.521	0.631	0.534
64	3	16	0.1	3	gelu	16	50	fold-5	0.601	0.483	0.593	0.605	0.532	0.631	0.544
64	3	16	0.2	3	gelu	16	30	fold-1	0.607	0.49	0.602	0.611	0.54	0.631	0.523
64	5	16	0.2	3	gelu	16	50	fold-4	0.597	0.479	0.593	0.6	0.53	0.631	0.558
32	3	32	0.1	2	gelu	16	30	fold-1	0.597	0.479	0.593	0.6	0.53	0.631	0.537
64	3	32	0.1	3	gelu	16	30	fold-4	0.597	0.479	0.585	0.605	0.527	0.631	0.542
64	5	32	0.1	3	gelu	16	30	fold-5	0.597	0.479	0.593	0.6	0.53	0.631	0.547
64	5	32	0.2	3	gelu	16	30	fold-1	0.588	0.469	0.585	0.589	0.521	0.631	0.546
64	5	32	0.2	3	gelu	16	30	fold-2	0.607	0.49	0.602	0.611	0.54	0.631	0.542
64	3	32	0.2	2	gelu	16	50	fold-3	0.594	0.477	0.602	0.589	0.532	0.631	0.563
64	3	16	0.1	2	gelu	32	30	fold-1	0.607	0.49	0.61	0.605	0.543	0.631	0.516
32	3	16	0.1	2	gelu	32	50	fold-1	0.604	0.486	0.593	0.611	0.534	0.631	0.526
64	5	16	0.1	3	gelu	32	50	fold-2	0.581	0.463	0.576	0.584	0.513	0.631	0.545
32	5	16	0.2	2	gelu	32	30	fold-1	0.594	0.476	0.585	0.6	0.525	0.631	0.523
64	3	16	0.2	2	gelu	32	30	fold-5	0.61	0.493	0.61	0.611	0.545	0.631	0.525
64	3	16	0.2	2	gelu	32	50	fold-3	0.591	0.473	0.593	0.589	0.526	0.631	0.527
64	3	32	0.1	3	gelu	32	50	fold-3	0.607	0.49	0.602	0.611	0.54	0.631	0.532
32	3	32	0.2	2	gelu	32	30	fold-5	0.604	0.486	0.602	0.605	0.538	0.631	0.533
32	3	16	0.1	3	relu	16	30	fold-1	0.597	0.479	0.593	0.6	0.53	0.631	0.502
32	5	16	0.1	3	relu	16	50	fold-1	0.578	0.459	0.576	0.579	0.511	0.631	0.549
32	3	16	0.2	3	relu	16	30	fold-5	0.575	0.456	0.568	0.579	0.506	0.631	0.524
32	3	32	0.1	2	relu	16	30	fold-2	0.591	0.473	0.585	0.595	0.523	0.631	0.533
64	5	32	0.1	3	relu	16	30	fold-3	0.607	0.49	0.602	0.611	0.54	0.631	0.53
32	3	32	0.1	3	relu	16	50	fold-5	0.633	0.517	0.627	0.637	0.567	0.631	0.545
32	5	32	0.1	2	relu	16	50	fold-5	0.597	0.48	0.602	0.595	0.534	0.631	0.562
32	5	32	0.1	3	relu	16	50	fold-3	0.591	0.473	0.593	0.589	0.526	0.631	0.548
64	5	32	0.1	2	relu	16	50	fold-3	0.614	0.497	0.602	0.621	0.544	0.631	0.594
64	5	32	0.1	3	relu	16	50	fold-5	0.607	0.49	0.602	0.611	0.54	0.631	0.563
32	3	16	0.1	2	relu	32	50	fold-3	0.607	0.49	0.593	0.616	0.537	0.631	0.535
32	3	16	0.1	3	relu	32	50	fold-5	0.607	0.49	0.602	0.611	0.54	0.631	0.532
32	5	16	0.2	2	relu	32	30	fold-3	0.591	0.473	0.585	0.595	0.523	0.631	0.517
64	3	16	0.2	2	relu	32	30	fold-4	0.594	0.476	0.593	0.595	0.528	0.631	0.524
64	3	16	0.2	3	relu	32	50	fold-3	0.594	0.476	0.593	0.595	0.528	0.631	0.525
32	3	32	0.1	3	relu	32	50	fold-3	0.607	0.49	0.602	0.611	0.54	0.631	0.516
32	5	32	0.2	2	relu	32	30	fold-5	0.597	0.479	0.593	0.6	0.53	0.631	0.523
64	3	32	0.2	3	relu	32	30	fold-4	0.597	0.479	0.593	0.6	0.53	0.631	0.522
64	5	32	0.2	3	relu	32	30	fold-1	0.588	0.469	0.585	0.589	0.521	0.631	0.519
32	5	16	0.1	2	gelu	16	30	fold-4	0.597	0.479	0.593	0.6	0.53	0.63	0.541
64	3	16	0.1	3	gelu	16	30	fold-4	0.597	0.479	0.593	0.6	0.53	0.63	0.536
32	5	16	0.2	2	gelu	16	30	fold-2	0.591	0.473	0.585	0.595	0.523	0.63	0.527
32	3	16	0.2	3	gelu	16	50	fold-2	0.607	0.49	0.602	0.611	0.54	0.63	0.529
64	3	16	0.2	3	gelu	16	50	fold-1	0.61	0.493	0.602	0.616	0.542	0.63	0.549
64	3	16	0.2	3	gelu	16	50	fold-5	0.607	0.49	0.602	0.611	0.54	0.63	0.54
64	5	16	0.2	2	gelu	16	50	fold-4	0.584	0.466	0.576	0.589	0.515	0.63	0.563
64	3	32	0.1	3	gelu	16	30	fold-3	0.614	0.497	0.61	0.616	0.548	0.63	0.529
32	3	32	0.1	2	gelu	16	50	fold-3	0.588	0.469	0.585	0.589	0.521	0.63	0.56
32	3	32	0.1	3	gelu	16	50	fold-3	0.614	0.497	0.61	0.616	0.548	0.63	0.527
32	3	16	0.2	2	gelu	32	30	fold-1	0.604	0.486	0.602	0.605	0.538	0.63	0.523
32	5	16	0.2	2	gelu	32	50	fold-1	0.581	0.463	0.576	0.584	0.513	0.63	0.554
64	3	16	0.2	3	gelu	32	50	fold-3	0.607	0.49	0.602	0.611	0.54	0.63	0.515
64	5	16	0.2	3	gelu	32	50	fold-4	0.61	0.493	0.602	0.616	0.542	0.63	0.525
64	3	32	0.1	2	gelu	32	30	fold-4	0.571	0.453	0.576	0.568	0.507	0.63	0.533
64	3	32	0.1	2	gelu	32	30	fold-5	0.588	0.469	0.585	0.589	0.521	0.63	0.524
64	5	32	0.1	3	gelu	32	30	fold-2	0.584	0.466	0.585	0.584	0.519	0.63	0.536
64	5	32	0.1	3	gelu	32	30	fold-5	0.591	0.473	0.585	0.595	0.523	0.63	0.544
32	3	32	0.2	2	gelu	32	50	fold-5	0.588	0.469	0.585	0.589	0.521	0.63	0.542
32	3	16	0.1	2	relu	16	30	fold-3	0.597	0.479	0.593	0.6	0.53	0.63	0.515
32	3	16	0.1	3	relu	16	30	fold-4	0.597	0.479	0.593	0.6	0.53	0.63	0.524
32	5	16	0.1	3	relu	16	30	fold-5	0.62	0.503	0.61	0.626	0.551	0.63	0.528
64	5	16	0.1	2	relu	16	30	fold-2	0.601	0.483	0.593	0.605	0.532	0.63	0.542
64	5	16	0.1	2	relu	16	30	fold-4	0.594	0.476	0.593	0.595	0.528	0.63	0.529
32	5	16	0.1	3	relu	16	50	fold-3	0.614	0.497	0.61	0.616	0.548	0.63	0.537
32	5	16	0.2	2	relu	16	30	fold-2	0.565	0.447	0.568	0.563	0.5	0.63	0.535
32	3	32	0.1	3	relu	16	30	fold-2	0.591	0.473	0.585	0.595	0.523	0.63	0.517
32	3	32	0.1	3	relu	16	50	fold-4	0.588	0.469	0.576	0.595	0.517	0.63	0.543
64	5	32	0.2	2	relu	16	30	fold-4	0.571	0.453	0.568	0.574	0.504	0.63	0.545
64	3	32	0.2	2	relu	16	50	fold-1	0.588	0.469	0.585	0.589	0.521	0.63	0.574
32	5	16	0.1	2	relu	32	30	fold-2	0.581	0.463	0.576	0.584	0.513	0.63	0.525
32	5	16	0.1	2	relu	32	50	fold-1	0.588	0.469	0.585	0.589	0.521	0.63	0.534
64	5	16	0.2	2	relu	32	30	fold-5	0.594	0.476	0.593	0.595	0.528	0.63	0.518
32	5	32	0.1	2	relu	32	50	fold-3	0.568	0.449	0.559	0.574	0.498	0.63	0.546
32	5	32	0.2	3	relu	32	30	fold-1	0.588	0.469	0.576	0.595	0.517	0.63	0.522
64	5	32	0.2	3	relu	32	30	fold-5	0.607	0.49	0.602	0.611	0.54	0.63	0.518
32	5	16	0.1	3	gelu	16	50	fold-1	0.607	0.49	0.602	0.611	0.54	0.629	0.554
32	3	16	0.2	3	gelu	16	50	fold-3	0.604	0.486	0.593	0.611	0.534	0.629	0.525
32	5	16	0.2	2	gelu	16	50	fold-4	0.594	0.476	0.593	0.595	0.528	0.629	0.555
64	3	16	0.2	3	gelu	16	50	fold-3	0.601	0.483	0.593	0.605	0.532	0.629	0.52
64	5	16	0.2	3	gelu	16	50	fold-2	0.591	0.473	0.585	0.595	0.523	0.629	0.562
64	5	32	0.1	3	gelu	16	30	fold-1	0.597	0.479	0.593	0.6	0.53	0.629	0.546
64	5	32	0.1	3	gelu	16	30	fold-4	0.588	0.469	0.585	0.589	0.521	0.629	0.543
32	3	32	0.1	2	gelu	16	50	fold-1	0.591	0.472	0.576	0.6	0.519	0.629	0.557
64	3	32	0.1	2	gelu	16	50	fold-5	0.604	0.486	0.593	0.611	0.534	0.629	0.567
32	3	32	0.2	2	gelu	16	30	fold-5	0.588	0.469	0.585	0.589	0.521	0.629	0.539
64	3	32	0.2	3	gelu	16	30	fold-3	0.614	0.497	0.61	0.616	0.548	0.629	0.519
64	3	32	0.2	3	gelu	16	30	fold-4	0.604	0.486	0.602	0.605	0.538	0.629	0.531
64	5	32	0.2	2	gelu	16	30	fold-1	0.591	0.473	0.585	0.595	0.523	0.629	0.544
32	5	16	0.2	3	gelu	32	30	fold-4	0.571	0.453	0.568	0.574	0.504	0.629	0.517
64	5	16	0.2	2	gelu	32	30	fold-5	0.568	0.45	0.568	0.568	0.502	0.629	0.54
64	3	16	0.2	3	gelu	32	50	fold-1	0.61	0.493	0.61	0.611	0.545	0.629	0.525
64	5	16	0.2	3	gelu	32	50	fold-1	0.607	0.49	0.602	0.611	0.54	0.629	0.539
32	5	32	0.1	2	gelu	32	30	fold-4	0.591	0.472	0.576	0.6	0.519	0.629	0.541
32	5	32	0.1	2	gelu	32	50	fold-4	0.604	0.486	0.602	0.605	0.538	0.629	0.533
32	3	32	0.2	2	gelu	32	30	fold-4	0.575	0.456	0.568	0.579	0.506	0.629	0.519
32	3	32	0.2	2	gelu	32	50	fold-4	0.588	0.469	0.585	0.589	0.521	0.629	0.534
32	5	32	0.2	2	gelu	32	50	fold-1	0.578	0.459	0.576	0.579	0.511	0.629	0.545
32	3	16	0.1	3	relu	16	30	fold-5	0.575	0.456	0.568	0.579	0.506	0.629	0.533
32	3	16	0.1	2	relu	16	50	fold-3	0.584	0.466	0.585	0.584	0.519	0.629	0.529
32	3	16	0.1	3	relu	16	50	fold-1	0.594	0.476	0.585	0.6	0.525	0.629	0.523
64	3	16	0.1	2	relu	16	50	fold-3	0.594	0.476	0.585	0.6	0.525	0.629	0.55
32	3	16	0.2	2	relu	16	30	fold-3	0.601	0.483	0.585	0.611	0.529	0.629	0.513
32	3	16	0.2	3	relu	16	30	fold-3	0.591	0.473	0.585	0.595	0.523	0.629	0.535
32	5	16	0.2	3	relu	16	30	fold-2	0.588	0.469	0.585	0.589	0.521	0.629	0.513
64	3	16	0.2	3	relu	16	30	fold-2	0.604	0.486	0.593	0.611	0.534	0.629	0.526
64	3	16	0.2	3	relu	16	30	fold-4	0.597	0.479	0.593	0.6	0.53	0.629	0.529
32	3	16	0.2	3	relu	16	50	fold-3	0.601	0.483	0.593	0.605	0.532	0.629	0.521
32	5	32	0.1	3	relu	16	30	fold-3	0.581	0.463	0.576	0.584	0.513	0.629	0.544
64	3	32	0.1	3	relu	16	30	fold-4	0.61	0.493	0.602	0.616	0.542	0.629	0.522
64	3	32	0.1	2	relu	16	50	fold-3	0.581	0.463	0.576	0.584	0.513	0.629	0.55
64	5	32	0.1	3	relu	16	50	fold-1	0.601	0.483	0.602	0.6	0.536	0.629	0.562
32	3	32	0.2	2	relu	16	30	fold-3	0.588	0.469	0.585	0.589	0.521	0.629	0.524
32	3	16	0.1	2	relu	32	30	fold-5	0.588	0.469	0.585	0.589	0.521	0.629	0.532
32	5	16	0.1	3	relu	32	50	fold-5	0.601	0.483	0.593	0.605	0.532	0.629	0.538
64	5	16	0.1	2	relu	32	50	fold-3	0.581	0.463	0.576	0.584	0.513	0.629	0.532
32	3	16	0.2	3	relu	32	50	fold-2	0.575	0.456	0.568	0.579	0.506	0.629	0.52
32	5	16	0.2	3	relu	32	50	fold-4	0.601	0.483	0.593	0.605	0.532	0.629	0.533
64	5	16	0.2	3	relu	32	50	fold-2	0.607	0.49	0.602	0.611	0.54	0.629	0.553
32	5	32	0.1	2	relu	32	30	fold-4	0.575	0.455	0.559	0.584	0.502	0.629	0.519
32	5	32	0.1	2	relu	32	30	fold-5	0.575	0.456	0.568	0.579	0.506	0.629	0.519
64	3	32	0.1	3	relu	32	30	fold-4	0.601	0.483	0.593	0.605	0.532	0.629	0.532
64	5	32	0.2	3	relu	32	30	fold-2	0.597	0.479	0.593	0.6	0.53	0.629	0.518
64	5	32	0.2	3	relu	32	50	fold-5	0.584	0.466	0.576	0.589	0.515	0.629	0.545
64	3	16	0.1	2	gelu	16	30	fold-4	0.588	0.469	0.585	0.589	0.521	0.628	0.522
64	3	16	0.1	2	gelu	16	30	fold-5	0.588	0.469	0.585	0.589	0.521	0.628	0.536
64	5	16	0.1	2	gelu	16	50	fold-1	0.61	0.493	0.61	0.611	0.545	0.628	0.568
64	5	16	0.1	2	gelu	16	50	fold-3	0.617	0.5	0.61	0.621	0.55	0.628	0.547
64	3	16	0.2	3	gelu	16	30	fold-4	0.594	0.476	0.593	0.595	0.528	0.628	0.539
64	5	16	0.2	2	gelu	16	30	fold-1	0.597	0.479	0.593	0.6	0.53	0.628	0.531
64	5	16	0.2	2	gelu	16	30	fold-2	0.597	0.479	0.593	0.6	0.53	0.628	0.528
64	5	16	0.2	3	gelu	16	30	fold-5	0.591	0.473	0.585	0.595	0.523	0.628	0.542
32	3	16	0.2	3	gelu	16	50	fold-1	0.597	0.479	0.593	0.6	0.53	0.628	0.538
32	5	32	0.1	2	gelu	16	30	fold-5	0.581	0.463	0.576	0.584	0.513	0.628	0.552
32	3	32	0.2	3	gelu	16	50	fold-4	0.591	0.473	0.585	0.595	0.523	0.628	0.526
32	5	32	0.2	3	gelu	16	50	fold-2	0.61	0.493	0.593	0.621	0.538	0.628	0.547
64	3	32	0.2	3	gelu	16	50	fold-1	0.584	0.466	0.576	0.589	0.515	0.628	0.557
64	5	32	0.2	2	gelu	16	50	fold-1	0.588	0.469	0.585	0.589	0.521	0.628	0.585
64	5	16	0.1	2	gelu	32	50	fold-3	0.584	0.466	0.576	0.589	0.515	0.628	0.542
64	5	16	0.1	2	gelu	32	50	fold-5	0.594	0.476	0.593	0.595	0.528	0.628	0.554
64	3	16	0.2	3	gelu	32	30	fold-3	0.604	0.486	0.602	0.605	0.538	0.628	0.519
32	3	32	0.1	2	gelu	32	30	fold-5	0.584	0.466	0.585	0.584	0.519	0.628	0.533
32	5	32	0.1	2	gelu	32	30	fold-5	0.594	0.476	0.593	0.595	0.528	0.628	0.522
32	5	32	0.1	3	gelu	32	30	fold-4	0.581	0.463	0.576	0.584	0.513	0.628	0.522
32	3	32	0.1	3	gelu	32	50	fold-3	0.604	0.486	0.602	0.605	0.538	0.628	0.516
32	5	32	0.1	2	gelu	32	50	fold-1	0.588	0.469	0.585	0.589	0.521	0.628	0.533
32	5	32	0.1	2	gelu	32	50	fold-5	0.614	0.497	0.61	0.616	0.548	0.628	0.559
64	5	32	0.2	2	gelu	32	30	fold-2	0.575	0.456	0.568	0.579	0.506	0.628	0.529
64	5	32	0.2	3	gelu	32	50	fold-1	0.597	0.479	0.593	0.6	0.53	0.628	0.553
64	5	16	0.1	3	relu	16	50	fold-4	0.607	0.49	0.602	0.611	0.54	0.628	0.545
32	5	16	0.2	2	relu	16	30	fold-4	0.584	0.466	0.585	0.584	0.519	0.628	0.537
32	3	32	0.1	3	relu	16	30	fold-1	0.604	0.486	0.593	0.611	0.534	0.628	0.509
32	3	32	0.1	3	relu	16	30	fold-5	0.601	0.483	0.585	0.611	0.529	0.628	0.528
64	5	32	0.1	3	relu	16	30	fold-2	0.614	0.497	0.61	0.616	0.548	0.628	0.538
64	3	32	0.1	3	relu	16	50	fold-3	0.604	0.486	0.593	0.611	0.534	0.628	0.534
64	5	32	0.2	3	relu	16	30	fold-2	0.588	0.469	0.576	0.595	0.517	0.628	0.531
32	3	32	0.2	3	relu	16	50	fold-2	0.604	0.486	0.602	0.605	0.538	0.628	0.536
32	3	32	0.2	3	relu	16	50	fold-4	0.571	0.453	0.568	0.574	0.504	0.628	0.525
32	5	16	0.1	2	relu	32	30	fold-5	0.581	0.463	0.576	0.584	0.513	0.628	0.517
32	5	16	0.1	3	relu	32	30	fold-1	0.578	0.459	0.568	0.584	0.508	0.628	0.51
64	3	16	0.1	3	relu	32	50	fold-5	0.584	0.466	0.576	0.589	0.515	0.628	0.525
32	5	16	0.2	3	relu	32	50	fold-2	0.604	0.486	0.602	0.605	0.538	0.628	0.523
64	5	16	0.2	3	relu	32	50	fold-4	0.591	0.473	0.593	0.589	0.526	0.628	0.542
32	3	32	0.1	3	relu	32	30	fold-1	0.581	0.463	0.576	0.584	0.513	0.628	0.52
64	5	32	0.1	2	relu	32	30	fold-3	0.581	0.463	0.576	0.584	0.513	0.628	0.523
32	3	32	0.1	2	relu	32	50	fold-5	0.568	0.45	0.568	0.568	0.502	0.628	0.539
32	3	32	0.1	3	relu	32	50	fold-1	0.594	0.476	0.585	0.6	0.525	0.628	0.523
32	3	32	0.1	3	relu	32	50	fold-5	0.591	0.473	0.585	0.595	0.523	0.628	0.532
32	5	32	0.1	3	relu	32	50	fold-2	0.581	0.463	0.576	0.584	0.513	0.628	0.541
64	5	32	0.2	2	relu	32	30	fold-3	0.588	0.469	0.585	0.589	0.521	0.628	0.511
64	5	32	0.2	3	relu	32	50	fold-1	0.588	0.469	0.585	0.589	0.521	0.628	0.54
32	5	16	0.1	2	gelu	16	50	fold-5	0.588	0.469	0.585	0.589	0.521	0.627	0.565
64	3	16	0.2	2	gelu	16	30	fold-5	0.597	0.479	0.593	0.6	0.53	0.627	0.534
64	5	32	0.1	2	gelu	16	50	fold-1	0.584	0.466	0.576	0.589	0.515	0.627	0.573
32	3	32	0.2	3	gelu	16	30	fold-3	0.604	0.486	0.602	0.605	0.538	0.627	0.525
32	3	32	0.2	3	gelu	16	30	fold-4	0.597	0.479	0.593	0.6	0.53	0.627	0.522
64	5	32	0.2	2	gelu	16	30	fold-2	0.584	0.466	0.585	0.584	0.519	0.627	0.531
64	5	32	0.2	2	gelu	16	30	fold-5	0.597	0.479	0.593	0.6	0.53	0.627	0.557
32	5	32	0.2	2	gelu	16	50	fold-1	0.604	0.486	0.602	0.605	0.538	0.627	0.558
64	3	32	0.2	2	gelu	16	50	fold-1	0.594	0.476	0.585	0.6	0.525	0.627	0.573
64	5	32	0.2	3	gelu	16	50	fold-1	0.604	0.486	0.593	0.611	0.534	0.627	0.552
32	5	16	0.1	2	gelu	32	50	fold-4	0.588	0.469	0.585	0.589	0.521	0.627	0.546
64	3	16	0.1	3	gelu	32	50	fold-3	0.61	0.493	0.61	0.611	0.545	0.627	0.51
32	5	16	0.2	2	gelu	32	30	fold-2	0.588	0.469	0.585	0.589	0.521	0.627	0.522
64	3	16	0.2	2	gelu	32	30	fold-4	0.61	0.493	0.61	0.611	0.545	0.627	0.53
64	5	16	0.2	2	gelu	32	30	fold-1	0.597	0.479	0.593	0.6	0.53	0.627	0.528
32	5	32	0.1	2	gelu	32	30	fold-1	0.591	0.473	0.585	0.595	0.523	0.627	0.525
32	5	32	0.2	2	gelu	32	50	fold-2	0.588	0.469	0.585	0.589	0.521	0.627	0.539
32	5	32	0.2	3	gelu	32	50	fold-2	0.597	0.479	0.593	0.6	0.53	0.627	0.546
64	3	32	0.2	2	gelu	32	50	fold-4	0.584	0.466	0.576	0.589	0.515	0.627	0.546
64	3	16	0.1	3	relu	16	30	fold-2	0.591	0.473	0.585	0.595	0.523	0.627	0.528
32	5	16	0.1	3	relu	16	50	fold-2	0.591	0.473	0.585	0.595	0.523	0.627	0.555
64	3	16	0.1	3	relu	16	50	fold-1	0.617	0.5	0.61	0.621	0.55	0.627	0.542
32	3	16	0.2	3	relu	16	50	fold-1	0.588	0.469	0.585	0.589	0.521	0.627	0.54
32	3	16	0.2	3	relu	16	50	fold-2	0.61	0.493	0.602	0.616	0.542	0.627	0.534
64	3	32	0.1	3	relu	16	30	fold-1	0.61	0.493	0.61	0.611	0.545	0.627	0.509
64	5	32	0.1	3	relu	16	50	fold-2	0.601	0.483	0.593	0.605	0.532	0.627	0.57
64	5	32	0.2	2	relu	16	30	fold-2	0.581	0.463	0.576	0.584	0.513	0.627	0.541
32	5	32	0.2	3	relu	16	50	fold-2	0.607	0.49	0.602	0.611	0.54	0.627	0.544
64	3	32	0.2	3	relu	16	50	fold-5	0.617	0.5	0.619	0.616	0.553	0.627	0.547
32	3	16	0.2	3	relu	32	30	fold-1	0.588	0.469	0.585	0.589	0.521	0.627	0.516
32	3	32	0.1	2	relu	32	50	fold-3	0.591	0.473	0.585	0.595	0.523	0.627	0.526
32	5	32	0.1	2	relu	32	50	fold-5	0.578	0.46	0.585	0.574	0.515	0.627	0.548
64	5	32	0.1	3	relu	32	50	fold-1	0.591	0.473	0.585	0.595	0.523	0.627	0.532
32	3	32	0.2	3	relu	32	30	fold-1	0.591	0.473	0.585	0.595	0.523	0.627	0.509
64	5	32	0.2	2	relu	32	50	fold-5	0.604	0.486	0.593	0.611	0.534	0.627	0.556
32	3	16	0.2	2	gelu	16	50	fold-3	0.591	0.473	0.585	0.595	0.523	0.626	0.54
32	3	32	0.1	3	gelu	16	30	fold-3	0.597	0.48	0.602	0.595	0.534	0.626	0.509
32	5	32	0.1	3	gelu	16	50	fold-5	0.61	0.493	0.61	0.611	0.545	0.626	0.552
64	3	32	0.2	2	gelu	16	30	fold-5	0.61	0.493	0.593	0.621	0.538	0.626	0.536
32	3	32	0.2	3	gelu	16	50	fold-1	0.597	0.479	0.593	0.6	0.53	0.626	0.524
32	5	16	0.1	3	gelu	32	50	fold-5	0.591	0.473	0.585	0.595	0.523	0.626	0.548
32	3	32	0.1	2	gelu	32	50	fold-2	0.591	0.473	0.585	0.595	0.523	0.626	0.53
32	3	32	0.1	2	gelu	32	50	fold-5	0.571	0.453	0.576	0.568	0.507	0.626	0.555
64	3	32	0.2	2	gelu	32	30	fold-1	0.597	0.479	0.593	0.6	0.53	0.626	0.529
64	3	32	0.2	2	gelu	32	30	fold-4	0.584	0.466	0.576	0.589	0.515	0.626	0.531
64	3	32	0.2	3	gelu	32	30	fold-4	0.591	0.473	0.585	0.595	0.523	0.626	0.523
64	5	32	0.2	2	gelu	32	50	fold-4	0.575	0.456	0.568	0.579	0.506	0.626	0.545
64	5	32	0.2	3	gelu	32	50	fold-5	0.614	0.497	0.61	0.616	0.548	0.626	0.554
64	5	16	0.2	2	relu	16	30	fold-5	0.591	0.473	0.585	0.595	0.523	0.626	0.54
64	5	16	0.2	3	relu	16	30	fold-1	0.604	0.486	0.602	0.605	0.538	0.626	0.513
32	3	32	0.1	2	relu	16	30	fold-3	0.607	0.49	0.602	0.611	0.54	0.626	0.517
32	3	32	0.1	2	relu	16	50	fold-3	0.588	0.469	0.585	0.589	0.521	0.626	0.552
32	3	32	0.1	3	relu	16	50	fold-2	0.623	0.507	0.619	0.626	0.557	0.626	0.545
32	5	32	0.1	2	relu	16	50	fold-1	0.588	0.469	0.585	0.589	0.521	0.626	0.556
32	3	32	0.2	3	relu	16	30	fold-1	0.594	0.476	0.593	0.595	0.528	0.626	0.514
32	5	32	0.2	2	relu	16	30	fold-5	0.575	0.456	0.568	0.579	0.506	0.626	0.518
32	5	32	0.2	2	relu	16	50	fold-5	0.594	0.476	0.593	0.595	0.528	0.626	0.548
64	3	32	0.2	3	relu	16	50	fold-4	0.597	0.479	0.593	0.6	0.53	0.626	0.535
32	3	16	0.1	3	relu	32	30	fold-1	0.594	0.476	0.593	0.595	0.528	0.626	0.51
64	5	16	0.1	2	relu	32	30	fold-4	0.588	0.469	0.585	0.589	0.521	0.626	0.505
64	5	16	0.1	3	relu	32	30	fold-2	0.584	0.466	0.585	0.584	0.519	0.626	0.512
64	3	16	0.1	3	relu	32	50	fold-1	0.597	0.479	0.593	0.6	0.53	0.626	0.537
32	3	16	0.2	3	relu	32	30	fold-2	0.591	0.473	0.585	0.595	0.523	0.626	0.512
64	3	16	0.2	3	relu	32	30	fold-2	0.584	0.466	0.576	0.589	0.515	0.626	0.513
64	5	32	0.1	3	relu	32	50	fold-5	0.591	0.473	0.585	0.595	0.523	0.626	0.548
32	5	32	0.2	2	relu	32	30	fold-1	0.571	0.453	0.568	0.574	0.504	0.626	0.505
32	3	32	0.2	3	relu	32	50	fold-5	0.588	0.469	0.585	0.589	0.521	0.626	0.527
64	3	32	0.2	2	relu	32	50	fold-3	0.581	0.463	0.585	0.579	0.517	0.626	0.528
64	3	16	0.1	3	gelu	16	30	fold-5	0.61	0.493	0.602	0.616	0.542	0.625	0.536
32	3	32	0.1	3	gelu	16	30	fold-1	0.614	0.497	0.61	0.616	0.548	0.625	0.519
64	3	32	0.1	3	gelu	16	30	fold-2	0.601	0.483	0.602	0.6	0.536	0.625	0.514
64	3	32	0.1	3	gelu	16	50	fold-3	0.604	0.486	0.602	0.605	0.538	0.625	0.532
64	3	32	0.1	3	gelu	16	50	fold-5	0.591	0.473	0.585	0.595	0.523	0.625	0.547
64	5	32	0.1	3	gelu	16	50	fold-2	0.597	0.479	0.593	0.6	0.53	0.625	0.568
32	3	32	0.2	2	gelu	16	50	fold-1	0.578	0.459	0.576	0.579	0.511	0.625	0.542
32	5	32	0.2	3	gelu	16	50	fold-4	0.588	0.469	0.585	0.589	0.521	0.625	0.539
64	3	32	0.2	2	gelu	16	50	fold-4	0.581	0.463	0.576	0.584	0.513	0.625	0.571
32	3	16	0.1	2	gelu	32	30	fold-2	0.581	0.463	0.576	0.584	0.513	0.625	0.527
32	5	16	0.1	2	gelu	32	30	fold-5	0.597	0.479	0.593	0.6	0.53	0.625	0.539
64	3	16	0.1	2	gelu	32	50	fold-3	0.591	0.473	0.585	0.595	0.523	0.625	0.504
32	3	16	0.2	3	gelu	32	30	fold-1	0.601	0.483	0.593	0.605	0.532	0.625	0.514
32	3	32	0.1	2	gelu	32	30	fold-4	0.584	0.466	0.576	0.589	0.515	0.625	0.523
32	3	32	0.1	3	gelu	32	30	fold-3	0.597	0.479	0.593	0.6	0.53	0.625	0.518
64	3	32	0.1	3	gelu	32	30	fold-3	0.623	0.507	0.61	0.632	0.554	0.625	0.514
64	3	32	0.1	3	gelu	32	30	fold-5	0.607	0.49	0.602	0.611	0.54	0.625	0.537
32	3	32	0.1	2	gelu	32	50	fold-4	0.597	0.479	0.593	0.6	0.53	0.625	0.518
32	3	32	0.1	3	gelu	32	50	fold-1	0.594	0.476	0.585	0.6	0.525	0.625	0.533
32	3	32	0.2	2	gelu	32	30	fold-1	0.601	0.483	0.602	0.6	0.536	0.625	0.519
32	5	32	0.2	2	gelu	32	50	fold-5	0.597	0.479	0.593	0.6	0.53	0.625	0.54
64	3	32	0.2	3	gelu	32	50	fold-4	0.591	0.473	0.585	0.595	0.523	0.625	0.519
64	3	16	0.1	2	relu	16	30	fold-5	0.591	0.473	0.585	0.595	0.523	0.625	0.507
64	3	16	0.1	3	relu	16	50	fold-5	0.607	0.49	0.602	0.611	0.54	0.625	0.536
32	3	16	0.2	3	relu	16	50	fold-5	0.62	0.504	0.602	0.632	0.549	0.625	0.536
64	3	16	0.2	2	relu	16	50	fold-3	0.601	0.483	0.593	0.605	0.532	0.625	0.542
64	5	16	0.2	2	relu	16	50	fold-1	0.588	0.469	0.585	0.589	0.521	0.625	0.552
64	5	16	0.2	2	relu	16	50	fold-2	0.588	0.469	0.585	0.589	0.521	0.625	0.557
32	5	32	0.1	2	relu	16	50	fold-3	0.581	0.463	0.576	0.584	0.513	0.625	0.54
32	3	32	0.2	3	relu	16	30	fold-3	0.604	0.486	0.602	0.605	0.538	0.625	0.508
32	5	32	0.2	2	relu	16	30	fold-4	0.591	0.473	0.585	0.595	0.523	0.625	0.534
64	5	32	0.2	3	relu	16	30	fold-1	0.588	0.469	0.576	0.595	0.517	0.625	0.518
64	3	16	0.1	3	relu	32	30	fold-3	0.581	0.463	0.585	0.579	0.517	0.625	0.522
32	3	16	0.1	3	relu	32	50	fold-4	0.581	0.463	0.576	0.584	0.513	0.625	0.526
32	5	16	0.1	2	relu	32	50	fold-3	0.581	0.463	0.576	0.584	0.513	0.625	0.511
32	5	16	0.1	2	relu	32	50	fold-5	0.565	0.446	0.559	0.568	0.496	0.625	0.54
64	5	16	0.1	2	relu	32	50	fold-2	0.588	0.469	0.576	0.595	0.517	0.625	0.538
64	3	16	0.2	3	relu	32	50	fold-2	0.588	0.469	0.585	0.589	0.521	0.625	0.523
64	5	16	0.2	3	relu	32	50	fold-5	0.588	0.469	0.585	0.589	0.521	0.625	0.525
32	3	32	0.1	3	relu	32	30	fold-2	0.594	0.476	0.585	0.6	0.525	0.625	0.511
32	3	32	0.1	3	relu	32	50	fold-2	0.594	0.476	0.593	0.595	0.528	0.625	0.515
64	3	32	0.1	3	relu	32	50	fold-1	0.571	0.453	0.568	0.574	0.504	0.625	0.53
64	3	16	0.1	2	gelu	16	30	fold-2	0.584	0.466	0.585	0.584	0.519	0.624	0.526
64	3	16	0.1	2	gelu	16	50	fold-3	0.597	0.479	0.593	0.6	0.53	0.624	0.554
64	3	16	0.1	3	gelu	16	50	fold-2	0.604	0.486	0.593	0.611	0.534	0.624	0.539
64	3	16	0.2	2	gelu	16	30	fold-4	0.575	0.456	0.568	0.579	0.506	0.624	0.519
32	5	16	0.2	2	gelu	16	50	fold-1	0.571	0.453	0.576	0.568	0.507	0.624	0.544
64	3	16	0.2	3	gelu	16	50	fold-2	0.591	0.473	0.593	0.589	0.526	0.624	0.553
64	3	32	0.1	3	gelu	16	50	fold-4	0.597	0.479	0.593	0.6	0.53	0.624	0.542
64	5	32	0.1	2	gelu	16	50	fold-5	0.597	0.479	0.585	0.605	0.527	0.624	0.579
64	5	16	0.1	2	gelu	32	30	fold-4	0.588	0.469	0.585	0.589	0.521	0.624	0.549
64	3	16	0.1	3	gelu	32	50	fold-1	0.588	0.469	0.585	0.589	0.521	0.624	0.524
64	3	16	0.2	3	gelu	32	50	fold-2	0.594	0.476	0.585	0.6	0.525	0.624	0.52
64	5	16	0.2	2	gelu	32	50	fold-4	0.581	0.463	0.576	0.584	0.513	0.624	0.556
32	3	32	0.1	3	gelu	32	30	fold-1	0.594	0.476	0.585	0.6	0.525	0.624	0.515
32	5	32	0.1	3	gelu	32	30	fold-2	0.584	0.466	0.576	0.589	0.515	0.624	0.515
64	5	32	0.1	2	gelu	32	50	fold-4	0.581	0.463	0.576	0.584	0.513	0.624	0.55
32	3	32	0.2	3	gelu	32	30	fold-1	0.614	0.497	0.61	0.616	0.548	0.624	0.514
32	5	32	0.2	2	gelu	32	50	fold-4	0.588	0.469	0.585	0.589	0.521	0.624	0.544
64	3	32	0.2	2	gelu	32	50	fold-1	0.604	0.486	0.602	0.605	0.538	0.624	0.543
32	3	16	0.1	3	relu	16	30	fold-2	0.575	0.456	0.568	0.579	0.506	0.624	0.504
64	5	16	0.1	3	relu	16	50	fold-2	0.594	0.476	0.593	0.595	0.528	0.624	0.538
32	3	16	0.2	2	relu	16	30	fold-1	0.578	0.459	0.576	0.579	0.511	0.624	0.522
64	3	16	0.2	2	relu	16	30	fold-4	0.581	0.463	0.576	0.584	0.513	0.624	0.531
32	5	16	0.2	2	relu	16	50	fold-2	0.588	0.469	0.585	0.589	0.521	0.624	0.55
32	5	32	0.1	2	relu	16	30	fold-2	0.581	0.463	0.576	0.584	0.513	0.624	0.535
64	3	32	0.1	3	relu	16	50	fold-2	0.61	0.493	0.61	0.611	0.545	0.624	0.542
64	3	32	0.2	2	relu	16	30	fold-5	0.584	0.466	0.576	0.589	0.515	0.624	0.531
32	3	32	0.2	3	relu	16	50	fold-1	0.584	0.466	0.585	0.584	0.519	0.624	0.533
64	3	32	0.2	3	relu	16	50	fold-2	0.578	0.459	0.576	0.579	0.511	0.624	0.544
32	5	16	0.1	2	relu	32	30	fold-1	0.575	0.456	0.568	0.579	0.506	0.624	0.51
64	3	16	0.1	3	relu	32	30	fold-2	0.601	0.483	0.602	0.6	0.536	0.624	0.518
64	5	16	0.1	3	relu	32	30	fold-4	0.588	0.469	0.585	0.589	0.521	0.624	0.527
32	3	16	0.1	3	relu	32	50	fold-2	0.604	0.486	0.602	0.605	0.538	0.624	0.524
64	5	16	0.2	3	relu	32	30	fold-4	0.588	0.469	0.585	0.589	0.521	0.624	0.509
32	5	16	0.2	2	relu	32	50	fold-5	0.581	0.463	0.576	0.584	0.513	0.624	0.541
64	5	32	0.1	2	relu	32	50	fold-3	0.591	0.473	0.585	0.595	0.523	0.624	0.532
32	3	32	0.2	2	relu	32	30	fold-1	0.591	0.473	0.585	0.595	0.523	0.624	0.507
64	3	32	0.2	3	relu	32	30	fold-1	0.581	0.463	0.576	0.584	0.513	0.624	0.509
64	5	32	0.2	2	relu	32	50	fold-3	0.594	0.476	0.593	0.595	0.528	0.624	0.551
64	5	32	0.2	3	relu	32	50	fold-2	0.601	0.483	0.593	0.605	0.532	0.624	0.544
32	3	16	0.1	2	gelu	16	30	fold-4	0.597	0.479	0.593	0.6	0.53	0.623	0.522
32	5	16	0.1	2	gelu	16	30	fold-1	0.562	0.443	0.559	0.563	0.494	0.623	0.522
64	3	16	0.1	3	gelu	16	30	fold-1	0.594	0.476	0.593	0.595	0.528	0.623	0.522
64	3	16	0.1	2	gelu	16	50	fold-1	0.604	0.486	0.602	0.605	0.538	0.623	0.545
64	5	16	0.1	2	gelu	16	50	fold-4	0.571	0.453	0.568	0.574	0.504	0.623	0.551
32	3	16	0.2	3	gelu	16	30	fold-3	0.601	0.483	0.593	0.605	0.532	0.623	0.529
32	5	16	0.2	2	gelu	16	30	fold-4	0.581	0.463	0.576	0.584	0.513	0.623	0.536
32	5	16	0.2	2	gelu	16	50	fold-2	0.578	0.459	0.576	0.579	0.511	0.623	0.552
32	5	16	0.2	3	gelu	16	50	fold-4	0.594	0.476	0.585	0.6	0.525	0.623	0.545
64	5	16	0.2	2	gelu	16	50	fold-1	0.588	0.469	0.585	0.589	0.521	0.623	0.546
32	5	32	0.1	2	gelu	16	30	fold-1	0.584	0.466	0.576	0.589	0.515	0.623	0.526
32	5	32	0.1	3	gelu	16	30	fold-2	0.578	0.459	0.568	0.584	0.508	0.623	0.529
32	3	32	0.1	2	gelu	16	50	fold-5	0.565	0.446	0.559	0.568	0.496	0.623	0.562
32	3	32	0.2	2	gelu	16	30	fold-1	0.594	0.476	0.593	0.595	0.528	0.623	0.512
64	3	32	0.2	3	gelu	16	50	fold-3	0.607	0.49	0.602	0.611	0.54	0.623	0.521
64	3	32	0.2	3	gelu	16	50	fold-4	0.61	0.493	0.61	0.611	0.545	0.623	0.536
32	3	16	0.1	3	gelu	32	30	fold-1	0.607	0.49	0.602	0.611	0.54	0.623	0.516
64	3	16	0.1	2	gelu	32	30	fold-5	0.571	0.453	0.568	0.574	0.504	0.623	0.53
64	3	16	0.1	3	gelu	32	50	fold-4	0.601	0.483	0.593	0.605	0.532	0.623	0.52
64	5	16	0.1	2	gelu	32	50	fold-1	0.584	0.466	0.576	0.589	0.515	0.623	0.534
32	3	16	0.2	2	gelu	32	30	fold-2	0.604	0.486	0.602	0.605	0.538	0.623	0.526
64	3	16	0.2	3	gelu	32	30	fold-1	0.591	0.473	0.585	0.595	0.523	0.623	0.502
64	3	32	0.1	3	gelu	32	30	fold-1	0.581	0.463	0.576	0.584	0.513	0.623	0.526
64	5	32	0.1	3	gelu	32	30	fold-1	0.594	0.476	0.593	0.595	0.528	0.623	0.529
64	5	32	0.1	3	gelu	32	50	fold-2	0.581	0.463	0.576	0.584	0.513	0.623	0.538
32	5	32	0.2	2	gelu	32	30	fold-1	0.581	0.463	0.576	0.584	0.513	0.623	0.519
64	5	32	0.2	3	gelu	32	50	fold-2	0.601	0.483	0.602	0.6	0.536	0.623	0.539
32	5	16	0.1	2	relu	16	30	fold-2	0.571	0.453	0.568	0.574	0.504	0.623	0.515
64	5	16	0.1	3	relu	16	30	fold-2	0.578	0.459	0.576	0.579	0.511	0.623	0.524
64	5	16	0.1	2	relu	16	50	fold-2	0.584	0.466	0.576	0.589	0.515	0.623	0.58
32	3	16	0.2	3	relu	16	30	fold-1	0.571	0.453	0.568	0.574	0.504	0.623	0.516
64	3	16	0.2	2	relu	16	30	fold-5	0.614	0.497	0.61	0.616	0.548	0.623	0.502
32	3	16	0.2	3	relu	16	50	fold-4	0.594	0.476	0.593	0.595	0.528	0.623	0.523
64	3	32	0.1	2	relu	16	30	fold-2	0.597	0.479	0.593	0.6	0.53	0.623	0.514
64	3	32	0.2	2	relu	16	30	fold-2	0.584	0.466	0.576	0.589	0.515	0.623	0.534
64	3	16	0.1	3	relu	32	30	fold-1	0.594	0.476	0.593	0.595	0.528	0.623	0.501
64	3	16	0.2	2	relu	32	30	fold-3	0.591	0.473	0.585	0.595	0.523	0.623	0.504
32	3	16	0.2	3	relu	32	50	fold-5	0.597	0.479	0.593	0.6	0.53	0.623	0.525
64	5	16	0.2	2	relu	32	50	fold-3	0.604	0.486	0.593	0.611	0.534	0.623	0.534
32	5	32	0.1	2	relu	32	30	fold-1	0.581	0.463	0.576	0.584	0.513	0.623	0.513
64	5	32	0.1	3	relu	32	30	fold-2	0.588	0.469	0.585	0.589	0.521	0.623	0.528
64	3	32	0.1	3	relu	32	50	fold-5	0.607	0.49	0.602	0.611	0.54	0.623	0.533
64	5	32	0.1	3	relu	32	50	fold-4	0.578	0.459	0.568	0.584	0.508	0.623	0.544
64	3	32	0.2	2	relu	32	30	fold-3	0.607	0.49	0.602	0.611	0.54	0.623	0.512
32	3	32	0.2	2	relu	32	50	fold-3	0.581	0.463	0.576	0.584	0.513	0.623	0.511
64	3	16	0.1	3	gelu	16	30	fold-3	0.594	0.476	0.585	0.6	0.525	0.622	0.511
32	5	16	0.1	2	gelu	16	50	fold-4	0.581	0.463	0.585	0.579	0.517	0.622	0.54
64	3	16	0.2	2	gelu	16	50	fold-3	0.584	0.466	0.585	0.584	0.519	0.622	0.543
64	3	16	0.2	2	gelu	16	50	fold-4	0.571	0.453	0.568	0.574	0.504	0.622	0.555
32	3	32	0.1	3	gelu	16	30	fold-5	0.591	0.473	0.593	0.589	0.526	0.622	0.527
64	5	32	0.1	2	gelu	16	30	fold-2	0.575	0.456	0.576	0.574	0.509	0.622	0.539
32	3	16	0.1	2	gelu	32	30	fold-4	0.584	0.466	0.585	0.584	0.519	0.622	0.528
64	3	16	0.1	2	gelu	32	30	fold-4	0.594	0.476	0.593	0.595	0.528	0.622	0.525
64	3	16	0.2	2	gelu	32	50	fold-5	0.588	0.469	0.585	0.589	0.521	0.622	0.533
32	5	32	0.1	3	gelu	32	50	fold-4	0.584	0.466	0.585	0.584	0.519	0.622	0.534
64	3	32	0.2	3	gelu	32	30	fold-1	0.601	0.483	0.593	0.605	0.532	0.622	0.518
64	3	32	0.2	3	gelu	32	30	fold-5	0.594	0.476	0.593	0.595	0.528	0.622	0.526
64	3	32	0.2	3	gelu	32	50	fold-1	0.61	0.493	0.602	0.616	0.542	0.622	0.53
32	3	16	0.1	3	relu	16	50	fold-5	0.597	0.479	0.593	0.6	0.53	0.622	0.525
32	5	16	0.2	2	relu	16	30	fold-3	0.578	0.459	0.576	0.579	0.511	0.622	0.509
32	3	16	0.2	2	relu	16	50	fold-1	0.581	0.463	0.576	0.584	0.513	0.622	0.533
32	5	32	0.1	2	relu	16	30	fold-4	0.584	0.466	0.585	0.584	0.519	0.622	0.532
64	3	32	0.2	2	relu	16	30	fold-4	0.565	0.446	0.559	0.568	0.496	0.622	0.536
32	5	32	0.2	2	relu	16	50	fold-4	0.571	0.453	0.568	0.574	0.504	0.622	0.535
32	3	16	0.1	2	relu	32	30	fold-3	0.597	0.479	0.593	0.6	0.53	0.622	0.527
64	5	16	0.1	2	relu	32	30	fold-2	0.555	0.436	0.551	0.558	0.487	0.622	0.518
64	3	16	0.1	3	relu	32	50	fold-4	0.594	0.476	0.593	0.595	0.528	0.622	0.505
32	3	16	0.2	2	relu	32	30	fold-4	0.578	0.459	0.576	0.579	0.511	0.622	0.515
64	5	16	0.2	2	relu	32	30	fold-3	0.581	0.463	0.585	0.579	0.517	0.622	0.486
64	3	32	0.1	3	relu	32	30	fold-1	0.604	0.486	0.593	0.611	0.534	0.622	0.503
64	5	32	0.1	3	relu	32	30	fold-5	0.584	0.466	0.576	0.589	0.515	0.622	0.512
32	3	32	0.1	2	relu	32	50	fold-1	0.594	0.476	0.585	0.6	0.525	0.622	0.521
64	3	32	0.1	2	relu	32	50	fold-5	0.571	0.453	0.568	0.574	0.504	0.622	0.543
64	5	32	0.1	2	relu	32	50	fold-5	0.584	0.466	0.585	0.584	0.519	0.622	0.546
64	3	32	0.2	3	relu	32	30	fold-2	0.571	0.453	0.568	0.574	0.504	0.622	0.518
64	5	32	0.2	2	relu	32	30	fold-5	0.562	0.443	0.559	0.563	0.494	0.622	0.518
32	3	32	0.2	3	relu	32	50	fold-4	0.594	0.476	0.593	0.595	0.528	0.622	0.508
32	3	16	0.1	2	gelu	16	50	fold-4	0.588	0.469	0.576	0.595	0.517	0.621	0.53
64	3	16	0.1	3	gelu	16	50	fold-1	0.614	0.497	0.61	0.616	0.548	0.621	0.537
32	5	16	0.2	2	gelu	16	50	fold-5	0.571	0.452	0.559	0.579	0.5	0.621	0.544
64	5	16	0.2	2	gelu	16	50	fold-5	0.578	0.459	0.576	0.579	0.511	0.621	0.585
64	3	32	0.1	3	gelu	16	30	fold-1	0.61	0.493	0.593	0.621	0.538	0.621	0.524
64	3	32	0.1	3	gelu	16	30	fold-5	0.597	0.479	0.593	0.6	0.53	0.621	0.516
32	5	32	0.1	2	gelu	16	50	fold-1	0.584	0.466	0.576	0.589	0.515	0.621	0.545
32	3	32	0.2	3	gelu	16	30	fold-1	0.588	0.469	0.585	0.589	0.521	0.621	0.512
32	3	32	0.2	3	gelu	16	50	fold-5	0.584	0.466	0.576	0.589	0.515	0.621	0.536
32	5	32	0.2	2	gelu	16	50	fold-2	0.588	0.469	0.585	0.589	0.521	0.621	0.545
32	3	16	0.1	2	gelu	32	30	fold-1	0.584	0.466	0.576	0.589	0.515	0.621	0.514
32	3	16	0.1	3	gelu	32	50	fold-1	0.601	0.483	0.593	0.605	0.532	0.621	0.508
32	3	16	0.1	3	gelu	32	50	fold-3	0.594	0.476	0.593	0.595	0.528	0.621	0.522
64	3	16	0.2	3	gelu	32	30	fold-5	0.601	0.483	0.593	0.605	0.532	0.621	0.517
64	3	16	0.2	3	gelu	32	50	fold-5	0.581	0.463	0.576	0.584	0.513	0.621	0.528
64	3	32	0.1	3	gelu	32	30	fold-4	0.597	0.479	0.593	0.6	0.53	0.621	0.528
32	3	32	0.2	3	gelu	32	30	fold-4	0.581	0.462	0.568	0.589	0.51	0.621	0.524
64	3	32	0.2	2	gelu	32	30	fold-2	0.568	0.45	0.568	0.568	0.502	0.621	0.518
64	5	32	0.2	2	gelu	32	30	fold-1	0.571	0.453	0.576	0.568	0.507	0.621	0.519
32	3	32	0.2	2	gelu	32	50	fold-2	0.575	0.456	0.568	0.579	0.506	0.621	0.536
32	3	32	0.2	3	gelu	32	50	fold-2	0.594	0.476	0.585	0.6	0.525	0.621	0.51
32	5	16	0.1	3	relu	16	30	fold-2	0.562	0.443	0.559	0.563	0.494	0.621	0.516
64	3	16	0.1	2	relu	16	30	fold-2	0.597	0.479	0.593	0.6	0.53	0.621	0.518
32	3	16	0.1	2	relu	16	50	fold-5	0.578	0.459	0.568	0.584	0.508	0.621	0.536
64	5	16	0.1	2	relu	16	50	fold-1	0.588	0.469	0.585	0.589	0.521	0.621	0.553
64	5	16	0.1	2	relu	16	50	fold-5	0.581	0.463	0.576	0.584	0.513	0.621	0.571
64	3	16	0.2	3	relu	16	30	fold-1	0.601	0.483	0.593	0.605	0.532	0.621	0.498
64	5	32	0.1	3	relu	16	30	fold-1	0.581	0.463	0.576	0.584	0.513	0.621	0.525
64	3	32	0.1	2	relu	16	50	fold-1	0.591	0.473	0.585	0.595	0.523	0.621	0.547
64	5	32	0.2	2	relu	16	30	fold-1	0.575	0.456	0.576	0.574	0.509	0.621	0.538
64	5	32	0.2	2	relu	16	30	fold-3	0.578	0.459	0.568	0.584	0.508	0.621	0.502
32	3	32	0.2	2	relu	16	50	fold-2	0.581	0.463	0.576	0.584	0.513	0.621	0.547
32	5	32	0.2	3	relu	16	50	fold-4	0.591	0.473	0.585	0.595	0.523	0.621	0.524
64	3	32	0.2	3	relu	16	50	fold-1	0.591	0.473	0.585	0.595	0.523	0.621	0.538
32	3	16	0.1	2	relu	32	30	fold-2	0.571	0.453	0.568	0.574	0.504	0.621	0.517
64	5	16	0.1	2	relu	32	30	fold-1	0.578	0.459	0.576	0.579	0.511	0.621	0.51
64	3	16	0.1	2	relu	32	50	fold-1	0.584	0.466	0.576	0.589	0.515	0.621	0.519
64	5	16	0.1	3	relu	32	50	fold-2	0.594	0.476	0.593	0.595	0.528	0.621	0.536
32	3	16	0.2	2	relu	32	30	fold-2	0.591	0.473	0.585	0.595	0.523	0.621	0.504
64	3	16	0.2	2	relu	32	30	fold-5	0.581	0.463	0.585	0.579	0.517	0.621	0.507
32	3	16	0.2	3	relu	32	50	fold-4	0.578	0.459	0.576	0.579	0.511	0.621	0.508
64	3	32	0.1	2	relu	32	30	fold-1	0.588	0.469	0.585	0.589	0.521	0.621	0.508
64	3	32	0.1	2	relu	32	30	fold-4	0.575	0.456	0.568	0.579	0.506	0.621	0.54
64	3	32	0.1	2	relu	32	50	fold-3	0.581	0.462	0.568	0.589	0.51	0.621	0.527
64	5	32	0.2	2	relu	32	50	fold-4	0.591	0.473	0.585	0.595	0.523	0.621	0.536
32	3	16	0.1	3	gelu	16	30	fold-2	0.591	0.473	0.585	0.595	0.523	0.62	0.511
32	3	16	0.1	3	gelu	16	50	fold-4	0.597	0.48	0.602	0.595	0.534	0.62	0.513
32	3	16	0.2	2	gelu	16	30	fold-2	0.597	0.479	0.593	0.6	0.53	0.62	0.518
32	5	32	0.2	2	gelu	16	50	fold-5	0.591	0.473	0.593	0.589	0.526	0.62	0.553
64	5	32	0.2	2	gelu	16	50	fold-5	0.591	0.473	0.585	0.595	0.523	0.62	0.567
64	5	32	0.2	3	gelu	16	50	fold-2	0.591	0.473	0.593	0.589	0.526	0.62	0.575
64	3	16	0.1	3	gelu	32	30	fold-4	0.584	0.467	0.593	0.579	0.523	0.62	0.512
32	3	16	0.1	2	gelu	32	50	fold-5	0.581	0.463	0.576	0.584	0.513	0.62	0.53
32	5	16	0.1	2	gelu	32	50	fold-2	0.568	0.45	0.568	0.568	0.502	0.62	0.546
32	3	16	0.2	2	gelu	32	50	fold-1	0.594	0.476	0.585	0.6	0.525	0.62	0.535
32	3	16	0.2	2	gelu	32	50	fold-2	0.594	0.476	0.593	0.595	0.528	0.62	0.511
32	5	16	0.2	2	gelu	32	50	fold-2	0.575	0.456	0.576	0.574	0.509	0.62	0.545
64	5	16	0.2	2	gelu	32	50	fold-5	0.584	0.466	0.576	0.589	0.515	0.62	0.544
64	3	32	0.1	2	gelu	32	50	fold-3	0.578	0.46	0.585	0.574	0.515	0.62	0.524
32	3	32	0.2	3	gelu	32	50	fold-1	0.604	0.486	0.602	0.605	0.538	0.62	0.506
64	3	32	0.2	2	gelu	32	50	fold-2	0.591	0.473	0.593	0.589	0.526	0.62	0.545
32	5	16	0.1	2	relu	16	30	fold-5	0.588	0.469	0.585	0.589	0.521	0.62	0.511
32	3	16	0.1	2	relu	16	50	fold-4	0.565	0.446	0.559	0.568	0.496	0.62	0.532
64	3	16	0.1	2	relu	16	50	fold-1	0.581	0.463	0.576	0.584	0.513	0.62	0.547
32	3	16	0.2	2	relu	16	30	fold-4	0.597	0.479	0.593	0.6	0.53	0.62	0.535
32	5	16	0.2	2	relu	16	50	fold-1	0.565	0.446	0.559	0.568	0.496	0.62	0.549
64	3	16	0.2	2	relu	16	50	fold-4	0.584	0.466	0.576	0.589	0.515	0.62	0.526
32	5	32	0.1	3	relu	16	30	fold-4	0.581	0.463	0.576	0.584	0.513	0.62	0.521
64	5	32	0.1	2	relu	16	30	fold-2	0.601	0.483	0.593	0.605	0.532	0.62	0.538
64	5	32	0.1	2	relu	16	30	fold-4	0.578	0.459	0.576	0.579	0.511	0.62	0.543
64	3	32	0.1	2	relu	16	50	fold-4	0.571	0.453	0.576	0.568	0.507	0.62	0.545
32	5	32	0.2	2	relu	16	30	fold-2	0.575	0.456	0.576	0.574	0.509	0.62	0.533
32	5	32	0.2	3	relu	16	30	fold-2	0.568	0.45	0.568	0.568	0.502	0.62	0.515
32	3	32	0.2	2	relu	16	50	fold-1	0.578	0.459	0.568	0.584	0.508	0.62	0.544
64	3	32	0.2	2	relu	16	50	fold-5	0.588	0.469	0.585	0.589	0.521	0.62	0.534
64	5	32	0.2	2	relu	16	50	fold-4	0.584	0.467	0.593	0.579	0.523	0.62	0.551
64	3	16	0.1	2	relu	32	30	fold-5	0.591	0.473	0.585	0.595	0.523	0.62	0.5
32	5	16	0.2	2	relu	32	30	fold-1	0.578	0.459	0.576	0.579	0.511	0.62	0.502
64	3	16	0.2	3	relu	32	50	fold-4	0.607	0.49	0.602	0.611	0.54	0.62	0.517
32	3	32	0.1	2	relu	32	30	fold-3	0.594	0.476	0.593	0.595	0.528	0.62	0.52
64	5	32	0.1	3	relu	32	30	fold-1	0.575	0.456	0.576	0.574	0.509	0.62	0.515
32	3	32	0.2	2	relu	32	30	fold-4	0.578	0.459	0.576	0.579	0.511	0.62	0.536
32	3	32	0.2	2	relu	32	30	fold-5	0.588	0.469	0.585	0.589	0.521	0.62	0.508
64	5	32	0.2	2	relu	32	30	fold-2	0.571	0.453	0.568	0.574	0.504	0.62	0.517
32	3	32	0.2	2	relu	32	50	fold-5	0.584	0.466	0.576	0.589	0.515	0.62	0.514
64	3	32	0.2	3	relu	32	50	fold-2	0.571	0.453	0.568	0.574	0.504	0.62	0.534
32	3	16	0.1	3	gelu	16	30	fold-4	0.591	0.473	0.593	0.589	0.526	0.619	0.514
32	3	16	0.1	2	gelu	16	50	fold-1	0.588	0.469	0.585	0.589	0.521	0.619	0.538
32	5	16	0.1	2	gelu	16	50	fold-2	0.584	0.466	0.576	0.589	0.515	0.619	0.552
64	3	16	0.2	3	gelu	16	30	fold-2	0.604	0.486	0.602	0.605	0.538	0.619	0.512
64	3	16	0.2	3	gelu	16	30	fold-5	0.591	0.472	0.576	0.6	0.519	0.619	0.516
64	5	32	0.1	3	gelu	16	30	fold-2	0.594	0.476	0.585	0.6	0.525	0.619	0.537
32	3	32	0.2	3	gelu	16	30	fold-5	0.597	0.479	0.593	0.6	0.53	0.619	0.52
64	3	16	0.1	2	gelu	32	30	fold-2	0.584	0.466	0.576	0.589	0.515	0.619	0.496
64	3	16	0.1	3	gelu	32	30	fold-1	0.588	0.469	0.585	0.589	0.521	0.619	0.502
64	3	16	0.1	2	gelu	32	50	fold-1	0.581	0.463	0.576	0.584	0.513	0.619	0.524
64	3	16	0.2	2	gelu	32	30	fold-1	0.594	0.476	0.593	0.595	0.528	0.619	0.516
32	3	32	0.2	2	gelu	32	30	fold-2	0.562	0.443	0.559	0.563	0.494	0.619	0.524
32	3	32	0.2	3	gelu	32	50	fold-3	0.604	0.486	0.602	0.605	0.538	0.619	0.503
32	3	32	0.2	3	gelu	32	50	fold-4	0.584	0.466	0.585	0.584	0.519	0.619	0.522
64	5	32	0.2	2	gelu	32	50	fold-2	0.588	0.469	0.585	0.589	0.521	0.619	0.551
64	5	16	0.1	3	relu	16	30	fold-1	0.584	0.466	0.576	0.589	0.515	0.619	0.506
32	5	16	0.2	3	relu	16	50	fold-4	0.597	0.479	0.593	0.6	0.53	0.619	0.525
64	5	16	0.2	2	relu	16	50	fold-5	0.597	0.479	0.593	0.6	0.53	0.619	0.552
64	5	32	0.2	3	relu	16	30	fold-5	0.584	0.466	0.585	0.584	0.519	0.619	0.543
32	5	32	0.2	2	relu	16	50	fold-1	0.591	0.473	0.585	0.595	0.523	0.619	0.538
64	5	32	0.2	2	relu	16	50	fold-2	0.591	0.473	0.585	0.595	0.523	0.619	0.558
64	5	32	0.2	3	relu	16	50	fold-2	0.591	0.473	0.593	0.589	0.526	0.619	0.552
64	5	16	0.1	2	relu	32	50	fold-4	0.588	0.469	0.585	0.589	0.521	0.619	0.526
32	3	16	0.2	2	relu	32	30	fold-1	0.565	0.446	0.559	0.568	0.496	0.619	0.502
64	5	16	0.2	2	relu	32	30	fold-2	0.568	0.45	0.568	0.568	0.502	0.619	0.536
32	5	16	0.2	2	relu	32	50	fold-1	0.581	0.463	0.576	0.584	0.513	0.619	0.538
64	5	32	0.1	2	relu	32	30	fold-2	0.565	0.446	0.559	0.568	0.496	0.619	0.515
32	3	16	0.1	2	gelu	16	30	fold-1	0.588	0.469	0.576	0.595	0.517	0.618	0.522
32	3	32	0.1	3	gelu	16	30	fold-2	0.588	0.469	0.585	0.589	0.521	0.618	0.508
64	3	32	0.1	2	gelu	16	30	fold-5	0.578	0.459	0.576	0.579	0.511	0.618	0.519
64	3	32	0.1	3	gelu	16	50	fold-2	0.584	0.466	0.585	0.584	0.519	0.618	0.532
64	5	32	0.2	2	gelu	16	50	fold-2	0.584	0.466	0.576	0.589	0.515	0.618	0.574
32	3	16	0.2	2	gelu	32	50	fold-4	0.581	0.464	0.593	0.574	0.521	0.618	0.505
64	3	32	0.1	2	gelu	32	30	fold-2	0.581	0.463	0.576	0.584	0.513	0.618	0.522
64	5	32	0.1	2	gelu	32	30	fold-1	0.581	0.463	0.576	0.584	0.513	0.618	0.509
64	5	32	0.1	2	gelu	32	30	fold-2	0.565	0.445	0.551	0.574	0.492	0.618	0.526
32	3	32	0.1	3	gelu	32	50	fold-5	0.594	0.476	0.593	0.595	0.528	0.618	0.522
64	3	32	0.1	3	gelu	32	50	fold-5	0.584	0.466	0.576	0.589	0.515	0.618	0.537
32	3	16	0.1	2	relu	16	30	fold-4	0.597	0.479	0.593	0.6	0.53	0.618	0.524
64	3	16	0.1	3	relu	16	50	fold-2	0.614	0.497	0.61	0.616	0.548	0.618	0.538
64	5	16	0.1	2	relu	16	50	fold-4	0.591	0.473	0.585	0.595	0.523	0.618	0.543
32	3	16	0.2	2	relu	16	30	fold-5	0.604	0.486	0.602	0.605	0.538	0.618	0.508
32	3	16	0.2	2	relu	16	50	fold-3	0.601	0.483	0.593	0.605	0.532	0.618	0.534
64	3	16	0.2	2	relu	16	50	fold-2	0.597	0.479	0.593	0.6	0.53	0.618	0.536
32	5	32	0.1	2	relu	16	30	fold-5	0.581	0.463	0.585	0.579	0.517	0.618	0.521
64	3	32	0.1	3	relu	16	30	fold-2	0.597	0.479	0.593	0.6	0.53	0.618	0.52
64	5	32	0.1	2	relu	16	30	fold-5	0.581	0.463	0.576	0.584	0.513	0.618	0.524
64	5	32	0.1	2	relu	16	50	fold-4	0.597	0.479	0.593	0.6	0.53	0.618	0.546
64	3	32	0.2	3	relu	16	30	fold-1	0.581	0.463	0.576	0.584	0.513	0.618	0.517
32	3	16	0.1	2	relu	32	30	fold-1	0.565	0.446	0.559	0.568	0.496	0.618	0.501
32	5	16	0.1	2	relu	32	30	fold-4	0.571	0.453	0.576	0.568	0.507	0.618	0.516
64	3	16	0.1	2	relu	32	30	fold-3	0.591	0.473	0.585	0.595	0.523	0.618	0.502
64	5	16	0.1	2	relu	32	30	fold-5	0.581	0.463	0.576	0.584	0.513	0.618	0.515
32	3	16	0.1	2	relu	32	50	fold-4	0.571	0.453	0.568	0.574	0.504	0.618	0.506
64	5	16	0.1	2	relu	32	50	fold-5	0.575	0.456	0.568	0.579	0.506	0.618	0.54
64	3	16	0.2	2	relu	32	50	fold-4	0.565	0.446	0.559	0.568	0.496	0.618	0.513
64	3	32	0.2	2	relu	32	30	fold-5	0.584	0.466	0.576	0.589	0.515	0.618	0.509
64	3	32	0.2	2	relu	32	50	fold-1	0.581	0.463	0.576	0.584	0.513	0.618	0.536
64	3	32	0.2	2	relu	32	50	fold-5	0.588	0.469	0.585	0.589	0.521	0.618	0.529
64	3	32	0.2	3	relu	32	50	fold-5	0.588	0.469	0.585	0.589	0.521	0.618	0.526
64	5	16	0.1	2	gelu	16	30	fold-1	0.584	0.466	0.576	0.589	0.515	0.617	0.519
32	3	16	0.1	3	gelu	16	50	fold-5	0.591	0.473	0.585	0.595	0.523	0.617	0.543
64	3	32	0.1	2	gelu	16	30	fold-1	0.591	0.472	0.576	0.6	0.519	0.617	0.516
32	3	32	0.2	3	gelu	16	30	fold-2	0.588	0.469	0.585	0.589	0.521	0.617	0.514
64	3	32	0.2	2	gelu	16	30	fold-1	0.565	0.447	0.568	0.563	0.5	0.617	0.515
64	3	32	0.2	3	gelu	16	30	fold-1	0.61	0.493	0.593	0.621	0.538	0.617	0.505
64	3	32	0.2	3	gelu	16	30	fold-5	0.591	0.473	0.585	0.595	0.523	0.617	0.529
32	3	32	0.2	2	gelu	16	50	fold-5	0.568	0.449	0.559	0.574	0.498	0.617	0.55
64	3	16	0.1	3	gelu	32	30	fold-2	0.597	0.479	0.593	0.6	0.53	0.617	0.504
32	3	16	0.2	2	gelu	32	50	fold-5	0.581	0.463	0.576	0.584	0.513	0.617	0.525
32	3	16	0.2	3	gelu	32	50	fold-1	0.601	0.483	0.593	0.605	0.532	0.617	0.505
32	3	32	0.1	3	gelu	32	30	fold-4	0.591	0.473	0.585	0.595	0.523	0.617	0.515
32	3	32	0.1	2	gelu	32	50	fold-1	0.584	0.466	0.585	0.584	0.519	0.617	0.524
32	3	32	0.1	3	gelu	32	50	fold-4	0.591	0.473	0.585	0.595	0.523	0.617	0.512
64	3	32	0.1	2	gelu	32	50	fold-5	0.591	0.472	0.576	0.6	0.519	0.617	0.535
64	3	32	0.1	3	gelu	32	50	fold-1	0.594	0.476	0.585	0.6	0.525	0.617	0.529
64	3	32	0.1	3	gelu	32	50	fold-4	0.588	0.469	0.585	0.589	0.521	0.617	0.523
64	3	32	0.2	3	gelu	32	30	fold-2	0.594	0.476	0.593	0.595	0.528	0.617	0.502
32	3	32	0.2	2	gelu	32	50	fold-1	0.591	0.473	0.585	0.595	0.523	0.617	0.521
64	5	32	0.2	2	gelu	32	50	fold-5	0.571	0.453	0.568	0.574	0.504	0.617	0.538
32	3	16	0.1	2	relu	16	30	fold-2	0.571	0.453	0.568	0.574	0.504	0.617	0.51
32	3	16	0.1	2	relu	16	30	fold-5	0.568	0.45	0.568	0.568	0.502	0.617	0.518
32	5	16	0.2	2	relu	16	30	fold-5	0.578	0.459	0.576	0.579	0.511	0.617	0.515
64	5	16	0.2	3	relu	16	30	fold-2	0.575	0.456	0.576	0.574	0.509	0.617	0.514
64	5	16	0.2	3	relu	16	30	fold-4	0.578	0.459	0.576	0.579	0.511	0.617	0.52
64	3	16	0.2	2	relu	16	50	fold-1	0.581	0.463	0.576	0.584	0.513	0.617	0.538
32	3	32	0.1	2	relu	16	50	fold-1	0.581	0.463	0.585	0.579	0.517	0.617	0.518
32	5	32	0.1	2	relu	16	50	fold-2	0.571	0.453	0.568	0.574	0.504	0.617	0.55
32	5	32	0.2	2	relu	16	50	fold-2	0.578	0.459	0.576	0.579	0.511	0.617	0.535
64	3	16	0.1	2	relu	32	30	fold-4	0.568	0.449	0.559	0.574	0.498	0.617	0.529
32	3	16	0.1	2	relu	32	50	fold-5	0.575	0.456	0.568	0.579	0.506	0.617	0.519
64	3	16	0.2	2	relu	32	30	fold-1	0.571	0.453	0.568	0.574	0.504	0.617	0.51
64	3	32	0.1	2	relu	32	30	fold-5	0.575	0.456	0.568	0.579	0.506	0.617	0.511
32	5	32	0.1	3	relu	32	50	fold-4	0.565	0.446	0.559	0.568	0.496	0.617	0.532
32	3	32	0.2	2	relu	32	30	fold-2	0.578	0.459	0.576	0.579	0.511	0.617	0.517
32	5	32	0.2	2	relu	32	30	fold-2	0.562	0.443	0.559	0.563	0.494	0.617	0.517
64	3	32	0.2	2	relu	32	30	fold-1	0.565	0.446	0.559	0.568	0.496	0.617	0.504
64	3	32	0.2	2	relu	32	30	fold-2	0.581	0.463	0.576	0.584	0.513	0.617	0.494
64	3	32	0.2	3	relu	32	50	fold-4	0.597	0.479	0.593	0.6	0.53	0.617	0.531
32	3	16	0.1	3	gelu	16	30	fold-1	0.591	0.473	0.585	0.595	0.523	0.616	0.497
32	3	16	0.2	2	gelu	16	50	fold-1	0.584	0.466	0.576	0.589	0.515	0.616	0.524
32	3	32	0.1	3	gelu	16	50	fold-4	0.581	0.463	0.576	0.584	0.513	0.616	0.512
32	3	32	0.2	2	gelu	16	30	fold-2	0.594	0.476	0.585	0.6	0.525	0.616	0.524
32	3	32	0.2	3	gelu	16	50	fold-2	0.604	0.486	0.602	0.605	0.538	0.616	0.514
64	3	32	0.2	3	gelu	16	50	fold-2	0.594	0.476	0.593	0.595	0.528	0.616	0.531
64	3	16	0.2	2	gelu	32	30	fold-2	0.568	0.45	0.568	0.568	0.502	0.616	0.511
64	3	16	0.2	2	gelu	32	50	fold-1	0.578	0.459	0.576	0.579	0.511	0.616	0.53
64	5	16	0.2	2	gelu	32	50	fold-2	0.588	0.469	0.576	0.595	0.517	0.616	0.539
64	3	32	0.1	2	gelu	32	50	fold-1	0.588	0.469	0.585	0.589	0.521	0.616	0.523
64	3	32	0.1	2	gelu	32	50	fold-2	0.578	0.459	0.576	0.579	0.511	0.616	0.541
32	3	32	0.2	3	gelu	32	30	fold-2	0.591	0.473	0.585	0.595	0.523	0.616	0.506
64	3	16	0.2	2	relu	16	30	fold-1	0.565	0.446	0.559	0.568	0.496	0.616	0.517
64	3	32	0.1	2	relu	16	30	fold-4	0.594	0.476	0.585	0.6	0.525	0.616	0.513
64	5	32	0.1	2	relu	16	50	fold-2	0.591	0.473	0.585	0.595	0.523	0.616	0.551
32	3	32	0.2	2	relu	16	30	fold-4	0.584	0.466	0.576	0.589	0.515	0.616	0.509
32	5	16	0.1	3	relu	32	50	fold-4	0.555	0.437	0.559	0.553	0.491	0.616	0.523
32	5	16	0.2	2	relu	32	30	fold-2	0.558	0.439	0.551	0.563	0.489	0.616	0.498
64	5	16	0.2	2	relu	32	30	fold-1	0.581	0.463	0.576	0.584	0.513	0.616	0.525
32	3	16	0.2	2	relu	32	50	fold-4	0.584	0.466	0.576	0.589	0.515	0.616	0.502
32	5	16	0.2	2	relu	32	50	fold-4	0.578	0.459	0.576	0.579	0.511	0.616	0.503
64	5	16	0.2	2	relu	32	50	fold-4	0.575	0.456	0.568	0.579	0.506	0.616	0.517
64	3	32	0.1	2	relu	32	50	fold-1	0.578	0.459	0.568	0.584	0.508	0.616	0.529
64	5	32	0.1	3	relu	32	50	fold-2	0.601	0.483	0.593	0.605	0.532	0.616	0.553
32	3	32	0.2	2	relu	32	50	fold-1	0.571	0.452	0.559	0.579	0.5	0.616	0.525
32	3	16	0.1	3	gelu	16	30	fold-5	0.597	0.479	0.593	0.6	0.53	0.615	0.516
64	3	16	0.1	2	gelu	16	50	fold-4	0.575	0.455	0.559	0.584	0.502	0.615	0.541
32	3	32	0.1	2	gelu	16	30	fold-2	0.578	0.459	0.576	0.579	0.511	0.615	0.503
32	3	32	0.1	3	gelu	16	50	fold-2	0.594	0.476	0.593	0.595	0.528	0.615	0.522
32	3	16	0.1	3	gelu	32	30	fold-3	0.607	0.49	0.593	0.616	0.537	0.615	0.509
32	3	16	0.1	3	gelu	32	30	fold-5	0.588	0.469	0.585	0.589	0.521	0.615	0.511
64	3	16	0.1	3	gelu	32	30	fold-3	0.588	0.469	0.576	0.595	0.517	0.615	0.508
64	3	16	0.1	2	gelu	32	50	fold-4	0.565	0.446	0.559	0.568	0.496	0.615	0.514
32	5	16	0.2	2	gelu	32	50	fold-4	0.571	0.452	0.559	0.579	0.5	0.615	0.515
64	3	32	0.2	2	gelu	32	50	fold-5	0.588	0.469	0.585	0.589	0.521	0.615	0.533
64	5	32	0.2	2	gelu	32	50	fold-1	0.591	0.473	0.593	0.589	0.526	0.615	0.536
32	3	16	0.1	2	relu	16	50	fold-1	0.581	0.463	0.576	0.584	0.513	0.615	0.536
32	5	16	0.1	2	relu	16	50	fold-5	0.581	0.463	0.576	0.584	0.513	0.615	0.531
64	3	16	0.2	3	relu	16	50	fold-2	0.591	0.473	0.593	0.589	0.526	0.615	0.534
32	5	32	0.1	3	relu	16	50	fold-2	0.575	0.456	0.568	0.579	0.506	0.615	0.54
64	3	32	0.2	2	relu	16	30	fold-1	0.568	0.449	0.559	0.574	0.498	0.615	0.521
32	3	32	0.2	2	relu	16	50	fold-4	0.581	0.463	0.576	0.584	0.513	0.615	0.519
32	3	32	0.2	3	relu	16	50	fold-5	0.607	0.49	0.602	0.611	0.54	0.615	0.522
64	3	16	0.1	3	relu	32	50	fold-2	0.588	0.469	0.585	0.589	0.521	0.615	0.505
64	3	16	0.2	2	relu	32	30	fold-2	0.594	0.476	0.585	0.6	0.525	0.615	0.495
32	3	32	0.1	2	relu	32	30	fold-1	0.565	0.446	0.559	0.568	0.496	0.615	0.502
32	5	32	0.1	2	relu	32	30	fold-2	0.562	0.443	0.559	0.563	0.494	0.615	0.508
32	3	32	0.2	3	relu	32	50	fold-2	0.588	0.469	0.576	0.595	0.517	0.615	0.51
64	5	32	0.2	2	relu	32	50	fold-2	0.575	0.456	0.568	0.579	0.506	0.615	0.543
64	3	16	0.1	3	gelu	16	30	fold-2	0.588	0.469	0.585	0.589	0.521	0.614	0.507
32	5	16	0.1	2	gelu	16	50	fold-1	0.568	0.449	0.559	0.574	0.498	0.614	0.541
64	5	32	0.1	2	gelu	16	30	fold-1	0.588	0.469	0.585	0.589	0.521	0.614	0.533
64	5	32	0.1	2	gelu	16	30	fold-5	0.591	0.472	0.576	0.6	0.519	0.614	0.544
32	3	32	0.1	2	gelu	16	50	fold-4	0.575	0.456	0.576	0.574	0.509	0.614	0.536
64	3	32	0.2	2	gelu	16	50	fold-2	0.591	0.473	0.585	0.595	0.523	0.614	0.55
64	3	32	0.2	3	gelu	16	50	fold-5	0.588	0.469	0.585	0.589	0.521	0.614	0.533
64	5	32	0.2	2	gelu	16	50	fold-4	0.581	0.463	0.576	0.584	0.513	0.614	0.555
32	3	16	0.1	3	gelu	32	50	fold-2	0.594	0.476	0.593	0.595	0.528	0.614	0.524
32	3	16	0.2	3	gelu	32	50	fold-2	0.588	0.469	0.585	0.589	0.521	0.614	0.513
32	3	16	0.2	3	gelu	32	50	fold-3	0.588	0.469	0.585	0.589	0.521	0.614	0.502
32	3	32	0.1	3	gelu	32	30	fold-5	0.588	0.469	0.585	0.589	0.521	0.614	0.518
64	3	32	0.1	3	gelu	32	30	fold-2	0.591	0.473	0.585	0.595	0.523	0.614	0.504
32	3	32	0.1	3	gelu	32	50	fold-2	0.597	0.479	0.593	0.6	0.53	0.614	0.511
64	3	32	0.2	3	gelu	32	30	fold-3	0.584	0.466	0.576	0.589	0.515	0.614	0.506
64	3	32	0.2	3	gelu	32	50	fold-5	0.588	0.469	0.585	0.589	0.521	0.614	0.527
32	3	16	0.1	2	relu	16	30	fold-1	0.571	0.453	0.568	0.574	0.504	0.614	0.508
64	5	16	0.2	3	relu	16	30	fold-5	0.588	0.469	0.585	0.589	0.521	0.614	0.509
64	5	32	0.1	3	relu	16	30	fold-4	0.565	0.447	0.568	0.563	0.5	0.614	0.51
32	3	32	0.1	2	relu	16	50	fold-4	0.565	0.446	0.559	0.568	0.496	0.614	0.527
32	5	32	0.1	3	relu	16	50	fold-5	0.568	0.45	0.568	0.568	0.502	0.614	0.528
64	3	32	0.1	3	relu	16	50	fold-4	0.601	0.483	0.593	0.605	0.532	0.614	0.535
32	3	32	0.2	2	relu	16	50	fold-5	0.575	0.456	0.576	0.574	0.509	0.614	0.529
64	3	16	0.1	2	relu	32	30	fold-1	0.558	0.44	0.559	0.558	0.492	0.614	0.505
32	3	16	0.2	2	relu	32	30	fold-3	0.581	0.463	0.576	0.584	0.513	0.614	0.499
32	3	16	0.2	2	relu	32	50	fold-5	0.555	0.436	0.551	0.558	0.487	0.614	0.523
64	5	16	0.2	2	relu	32	50	fold-5	0.575	0.456	0.568	0.579	0.506	0.614	0.525
64	5	32	0.1	2	relu	32	30	fold-1	0.565	0.446	0.559	0.568	0.496	0.614	0.528
64	3	32	0.1	3	relu	32	50	fold-2	0.591	0.473	0.585	0.595	0.523	0.614	0.522
64	5	32	0.1	2	relu	32	50	fold-1	0.581	0.463	0.585	0.579	0.517	0.614	0.54
64	3	32	0.2	3	relu	32	50	fold-1	0.575	0.456	0.568	0.579	0.506	0.614	0.525
64	5	16	0.1	2	gelu	16	50	fold-2	0.591	0.473	0.585	0.595	0.523	0.613	0.553
32	3	16	0.2	3	gelu	16	30	fold-5	0.591	0.473	0.585	0.595	0.523	0.613	0.511
64	3	16	0.2	2	gelu	16	30	fold-1	0.581	0.463	0.576	0.584	0.513	0.613	0.489
64	3	16	0.2	2	gelu	16	50	fold-1	0.578	0.459	0.576	0.579	0.511	0.613	0.535
32	3	32	0.1	2	gelu	16	50	fold-2	0.575	0.456	0.568	0.579	0.506	0.613	0.531
64	3	32	0.1	2	gelu	16	50	fold-2	0.588	0.469	0.585	0.589	0.521	0.613	0.547
64	3	32	0.1	3	gelu	16	50	fold-1	0.588	0.469	0.585	0.589	0.521	0.613	0.527
32	3	32	0.2	2	gelu	16	50	fold-2	0.578	0.459	0.576	0.579	0.511	0.613	0.541
64	3	16	0.2	3	gelu	32	50	fold-4	0.581	0.463	0.576	0.584	0.513	0.613	0.513
64	3	32	0.1	3	gelu	32	50	fold-2	0.584	0.466	0.585	0.584	0.519	0.613	0.511
64	5	32	0.1	2	gelu	32	50	fold-2	0.578	0.459	0.576	0.579	0.511	0.613	0.545
64	3	16	0.1	2	relu	16	30	fold-4	0.578	0.459	0.568	0.584	0.508	0.613	0.531
64	5	16	0.1	3	relu	16	30	fold-5	0.571	0.453	0.568	0.574	0.504	0.613	0.502
64	3	16	0.1	2	relu	16	50	fold-2	0.601	0.483	0.585	0.611	0.529	0.613	0.545
64	3	16	0.2	2	relu	16	50	fold-5	0.597	0.479	0.593	0.6	0.53	0.613	0.528
32	3	32	0.1	2	relu	16	30	fold-4	0.584	0.466	0.585	0.584	0.519	0.613	0.52
64	3	32	0.1	2	relu	16	30	fold-1	0.575	0.456	0.576	0.574	0.509	0.613	0.511
32	5	32	0.1	3	relu	16	50	fold-4	0.565	0.446	0.559	0.568	0.496	0.613	0.535
32	5	32	0.2	2	relu	16	30	fold-1	0.584	0.466	0.576	0.589	0.515	0.613	0.516
64	5	32	0.2	2	relu	16	30	fold-5	0.581	0.463	0.576	0.584	0.513	0.613	0.53
32	3	16	0.2	2	relu	32	30	fold-5	0.588	0.469	0.585	0.589	0.521	0.613	0.514
64	3	16	0.2	3	relu	32	50	fold-1	0.594	0.476	0.585	0.6	0.525	0.613	0.512
32	3	32	0.1	2	relu	32	30	fold-5	0.578	0.459	0.576	0.579	0.511	0.613	0.507
32	3	32	0.1	3	relu	32	50	fold-4	0.588	0.469	0.585	0.589	0.521	0.613	0.512
64	3	32	0.1	3	relu	32	50	fold-4	0.604	0.486	0.602	0.605	0.538	0.613	0.503
64	5	32	0.2	2	relu	32	30	fold-1	0.565	0.446	0.559	0.568	0.496	0.613	0.512
32	3	16	0.1	3	gelu	16	30	fold-3	0.591	0.473	0.593	0.589	0.526	0.612	0.502
32	3	16	0.2	3	gelu	16	30	fold-4	0.584	0.466	0.585	0.584	0.519	0.612	0.512
32	3	16	0.2	3	gelu	16	50	fold-5	0.571	0.453	0.568	0.574	0.504	0.612	0.527
64	3	16	0.2	3	gelu	16	50	fold-4	0.571	0.453	0.576	0.568	0.507	0.612	0.522
64	3	32	0.1	2	gelu	16	30	fold-2	0.575	0.456	0.576	0.574	0.509	0.612	0.518
32	3	32	0.1	3	gelu	16	50	fold-5	0.565	0.446	0.559	0.568	0.496	0.612	0.548
32	5	32	0.1	3	gelu	16	50	fold-4	0.575	0.456	0.568	0.579	0.506	0.612	0.521
32	3	16	0.1	3	gelu	32	30	fold-4	0.581	0.463	0.576	0.584	0.513	0.612	0.506
32	3	16	0.1	2	gelu	32	50	fold-2	0.584	0.466	0.576	0.589	0.515	0.612	0.518
64	5	16	0.1	2	gelu	32	50	fold-4	0.578	0.459	0.576	0.579	0.511	0.612	0.532
32	3	16	0.2	3	gelu	32	30	fold-2	0.578	0.459	0.576	0.579	0.511	0.612	0.495
64	3	16	0.2	3	gelu	32	30	fold-4	0.584	0.466	0.576	0.589	0.515	0.612	0.516
32	3	32	0.1	2	gelu	32	30	fold-1	0.571	0.453	0.568	0.574	0.504	0.612	0.502
32	5	32	0.1	2	gelu	32	50	fold-2	0.568	0.45	0.568	0.568	0.502	0.612	0.54
32	3	32	0.2	3	gelu	32	50	fold-5	0.584	0.466	0.576	0.589	0.515	0.612	0.519
32	5	16	0.1	2	relu	16	50	fold-4	0.571	0.453	0.568	0.574	0.504	0.612	0.527
64	5	16	0.2	2	relu	16	50	fold-4	0.584	0.466	0.585	0.584	0.519	0.612	0.529
32	3	32	0.1	2	relu	16	30	fold-5	0.581	0.463	0.576	0.584	0.513	0.612	0.503
64	3	32	0.1	3	relu	16	50	fold-1	0.591	0.473	0.585	0.595	0.523	0.612	0.517
64	5	32	0.2	3	relu	16	50	fold-4	0.575	0.456	0.576	0.574	0.509	0.612	0.538
64	3	16	0.1	2	relu	32	30	fold-2	0.571	0.453	0.568	0.574	0.504	0.612	0.509
64	3	16	0.1	2	relu	32	50	fold-5	0.581	0.463	0.576	0.584	0.513	0.612	0.513
64	3	16	0.2	2	relu	32	50	fold-1	0.584	0.466	0.576	0.589	0.515	0.612	0.523
64	5	32	0.1	2	relu	32	30	fold-5	0.568	0.449	0.559	0.574	0.498	0.612	0.508
32	5	32	0.1	2	relu	32	50	fold-4	0.562	0.443	0.559	0.563	0.494	0.612	0.51
64	5	32	0.2	2	relu	32	50	fold-1	0.565	0.446	0.559	0.568	0.496	0.612	0.532
64	3	16	0.1	3	gelu	32	30	fold-5	0.591	0.473	0.585	0.595	0.523	0.611	0.52
64	3	16	0.1	3	gelu	32	50	fold-5	0.571	0.453	0.568	0.574	0.504	0.611	0.53
64	3	32	0.2	3	gelu	32	50	fold-2	0.597	0.479	0.593	0.6	0.53	0.611	0.515
32	5	16	0.1	2	relu	16	30	fold-1	0.571	0.453	0.568	0.574	0.504	0.611	0.519
64	5	16	0.1	3	relu	16	30	fold-4	0.565	0.447	0.568	0.563	0.5	0.611	0.507
32	5	16	0.1	2	relu	16	50	fold-2	0.581	0.463	0.576	0.584	0.513	0.611	0.518
32	3	32	0.1	2	relu	16	30	fold-1	0.568	0.449	0.559	0.574	0.498	0.611	0.489
32	5	32	0.1	2	relu	16	30	fold-1	0.555	0.435	0.542	0.563	0.483	0.611	0.512
64	3	32	0.1	2	relu	16	50	fold-2	0.588	0.469	0.585	0.589	0.521	0.611	0.546
64	5	32	0.2	2	relu	16	50	fold-1	0.571	0.453	0.568	0.574	0.504	0.611	0.547
64	5	16	0.1	2	relu	32	50	fold-1	0.575	0.456	0.568	0.579	0.506	0.611	0.529
32	3	32	0.1	2	relu	32	30	fold-2	0.571	0.453	0.568	0.574	0.504	0.611	0.512
32	5	32	0.1	2	relu	32	50	fold-1	0.581	0.463	0.576	0.584	0.513	0.611	0.527
64	3	32	0.2	2	relu	32	50	fold-2	0.581	0.463	0.576	0.584	0.513	0.611	0.525
64	3	16	0.2	2	gelu	16	30	fold-2	0.578	0.459	0.576	0.579	0.511	0.61	0.515
64	5	16	0.2	2	gelu	16	50	fold-2	0.578	0.459	0.576	0.579	0.511	0.61	0.537
64	3	16	0.2	2	gelu	32	50	fold-4	0.588	0.469	0.585	0.589	0.521	0.61	0.514
32	3	32	0.1	2	gelu	32	30	fold-2	0.568	0.45	0.568	0.568	0.502	0.61	0.514
64	5	16	0.1	2	relu	16	30	fold-1	0.581	0.463	0.576	0.584	0.513	0.61	0.518
64	3	16	0.1	2	relu	16	50	fold-5	0.571	0.453	0.568	0.574	0.504	0.61	0.526
64	5	16	0.2	2	relu	16	30	fold-2	0.565	0.446	0.559	0.568	0.496	0.61	0.517
32	3	32	0.1	2	relu	16	50	fold-2	0.588	0.469	0.585	0.589	0.521	0.61	0.531
32	3	32	0.2	2	relu	16	30	fold-1	0.558	0.439	0.551	0.563	0.489	0.61	0.508
64	3	16	0.2	2	relu	32	50	fold-5	0.581	0.463	0.576	0.584	0.513	0.61	0.518
32	3	32	0.2	2	relu	32	50	fold-2	0.581	0.463	0.576	0.584	0.513	0.61	0.512
64	5	32	0.2	3	relu	32	50	fold-4	0.578	0.459	0.568	0.584	0.508	0.61	0.511
64	3	16	0.1	2	gelu	16	30	fold-1	0.581	0.463	0.576	0.584	0.513	0.609	0.509
64	5	32	0.1	2	gelu	16	50	fold-4	0.581	0.463	0.585	0.579	0.517	0.609	0.545
64	3	32	0.2	2	gelu	16	30	fold-2	0.575	0.455	0.559	0.584	0.502	0.609	0.507
64	3	32	0.2	3	gelu	16	30	fold-2	0.588	0.469	0.585	0.589	0.521	0.609	0.496
32	3	16	0.1	3	gelu	32	30	fold-2	0.591	0.473	0.585	0.595	0.523	0.609	0.496
64	5	16	0.1	2	gelu	32	50	fold-2	0.565	0.446	0.559	0.568	0.496	0.609	0.537
64	3	16	0.2	3	gelu	32	30	fold-2	0.581	0.463	0.576	0.584	0.513	0.609	0.495
32	3	16	0.2	3	gelu	32	50	fold-4	0.581	0.463	0.576	0.584	0.513	0.609	0.507
64	3	16	0.2	2	gelu	32	50	fold-2	0.571	0.453	0.568	0.574	0.504	0.609	0.505
32	3	16	0.2	2	relu	32	50	fold-1	0.568	0.449	0.559	0.574	0.498	0.609	0.513
32	5	32	0.1	2	relu	32	50	fold-2	0.565	0.446	0.559	0.568	0.496	0.609	0.517
32	5	32	0.2	2	relu	32	50	fold-2	0.575	0.456	0.568	0.579	0.506	0.609	0.511
32	5	32	0.2	2	relu	32	50	fold-4	0.555	0.435	0.542	0.563	0.483	0.609	0.51
32	3	16	0.2	2	gelu	16	50	fold-5	0.571	0.452	0.559	0.579	0.5	0.608	0.538
64	3	16	0.2	2	gelu	16	50	fold-2	0.594	0.476	0.593	0.595	0.528	0.608	0.536
64	3	16	0.2	2	gelu	16	50	fold-5	0.571	0.453	0.568	0.574	0.504	0.608	0.528
32	5	32	0.1	2	gelu	16	50	fold-5	0.591	0.473	0.585	0.595	0.523	0.608	0.546
64	3	32	0.2	2	gelu	16	50	fold-5	0.584	0.466	0.576	0.589	0.515	0.608	0.539
32	3	16	0.1	2	gelu	32	50	fold-4	0.584	0.466	0.576	0.589	0.515	0.608	0.532
64	3	16	0.1	2	gelu	32	50	fold-5	0.565	0.446	0.559	0.568	0.496	0.608	0.521
32	3	16	0.2	3	gelu	32	30	fold-3	0.568	0.45	0.568	0.568	0.502	0.608	0.495
32	3	32	0.2	3	gelu	32	30	fold-5	0.578	0.459	0.576	0.579	0.511	0.608	0.508
32	3	16	0.2	2	relu	16	50	fold-5	0.571	0.453	0.568	0.574	0.504	0.608	0.525
32	3	32	0.1	2	relu	16	50	fold-5	0.578	0.459	0.576	0.579	0.511	0.608	0.525
32	5	32	0.1	2	relu	16	50	fold-4	0.565	0.446	0.559	0.568	0.496	0.608	0.534
64	3	32	0.1	2	relu	16	50	fold-5	0.591	0.473	0.585	0.595	0.523	0.608	0.542
64	5	32	0.1	2	relu	16	50	fold-1	0.575	0.456	0.568	0.579	0.506	0.608	0.538
32	3	32	0.2	2	relu	16	30	fold-2	0.578	0.459	0.576	0.579	0.511	0.608	0.488
32	5	32	0.2	3	relu	16	30	fold-4	0.575	0.456	0.568	0.579	0.506	0.608	0.497
64	5	32	0.2	2	relu	16	50	fold-5	0.591	0.473	0.585	0.595	0.523	0.608	0.553
32	5	16	0.1	2	relu	32	50	fold-2	0.555	0.436	0.551	0.558	0.487	0.608	0.516
64	5	16	0.1	3	relu	32	50	fold-4	0.568	0.45	0.568	0.568	0.502	0.608	0.519
32	5	32	0.2	2	relu	32	50	fold-5	0.562	0.443	0.559	0.563	0.494	0.608	0.522
64	3	32	0.2	2	relu	32	50	fold-4	0.568	0.45	0.568	0.568	0.502	0.608	0.512
32	3	16	0.2	2	gelu	16	50	fold-4	0.575	0.456	0.576	0.574	0.509	0.607	0.522
32	5	16	0.2	2	relu	16	30	fold-1	0.555	0.436	0.551	0.558	0.487	0.607	0.511
32	3	32	0.2	2	relu	16	30	fold-5	0.565	0.446	0.559	0.568	0.496	0.607	0.507
64	3	32	0.2	2	relu	16	50	fold-4	0.575	0.456	0.568	0.579	0.506	0.607	0.516
64	5	16	0.2	2	relu	32	50	fold-1	0.565	0.446	0.559	0.568	0.496	0.607	0.528
64	5	16	0.2	2	relu	32	50	fold-2	0.568	0.45	0.568	0.568	0.502	0.607	0.525
64	3	32	0.1	2	relu	32	30	fold-2	0.571	0.453	0.568	0.574	0.504	0.607	0.481
64	3	32	0.1	2	relu	32	50	fold-2	0.558	0.439	0.551	0.563	0.489	0.607	0.522
64	5	32	0.2	2	relu	32	30	fold-4	0.568	0.45	0.568	0.568	0.502	0.607	0.504
32	3	16	0.1	3	gelu	16	50	fold-2	0.581	0.463	0.576	0.584	0.513	0.606	0.5
64	3	16	0.1	2	gelu	16	50	fold-5	0.565	0.446	0.559	0.568	0.496	0.606	0.546
64	3	16	0.1	3	gelu	16	50	fold-4	0.594	0.476	0.585	0.6	0.525	0.606	0.526
64	5	16	0.1	2	gelu	16	50	fold-5	0.581	0.463	0.585	0.579	0.517	0.606	0.563
32	3	16	0.1	3	gelu	32	50	fold-4	0.584	0.466	0.576	0.589	0.515	0.606	0.506
64	5	32	0.1	2	gelu	32	50	fold-5	0.552	0.433	0.551	0.553	0.485	0.606	0.542
32	3	32	0.2	3	gelu	32	30	fold-3	0.568	0.45	0.568	0.568	0.502	0.606	0.488
64	3	16	0.1	3	relu	16	50	fold-4	0.591	0.473	0.585	0.595	0.523	0.606	0.492
64	5	32	0.1	2	relu	16	50	fold-5	0.575	0.456	0.568	0.579	0.506	0.606	0.552
32	3	32	0.2	2	relu	32	50	fold-4	0.584	0.466	0.576	0.589	0.515	0.606	0.526
32	5	32	0.2	2	relu	32	50	fold-1	0.578	0.459	0.568	0.584	0.508	0.606	0.522
32	3	16	0.1	2	gelu	16	50	fold-5	0.568	0.45	0.568	0.568	0.502	0.605	0.51
32	5	32	0.1	2	gelu	16	50	fold-2	0.558	0.44	0.559	0.558	0.492	0.605	0.532
64	3	16	0.1	2	gelu	32	50	fold-2	0.581	0.463	0.576	0.584	0.513	0.605	0.512
64	3	16	0.1	3	gelu	32	50	fold-2	0.588	0.469	0.585	0.589	0.521	0.605	0.491
32	3	32	0.1	3	gelu	32	30	fold-2	0.581	0.463	0.576	0.584	0.513	0.605	0.491
32	3	16	0.1	3	relu	16	50	fold-4	0.584	0.466	0.585	0.584	0.519	0.605	0.5
32	3	16	0.2	2	relu	16	50	fold-4	0.568	0.45	0.568	0.568	0.502	0.605	0.501
64	3	16	0.2	2	relu	32	50	fold-2	0.558	0.44	0.559	0.558	0.492	0.605	0.509
32	3	16	0.2	2	relu	16	30	fold-2	0.565	0.446	0.559	0.568	0.496	0.604	0.496
32	3	16	0.2	2	relu	32	50	fold-2	0.558	0.439	0.551	0.563	0.489	0.604	0.499
32	3	16	0.1	2	gelu	16	50	fold-2	0.571	0.453	0.568	0.574	0.504	0.603	0.518
64	3	32	0.1	2	gelu	32	50	fold-4	0.565	0.446	0.559	0.568	0.496	0.603	0.522
64	3	16	0.1	2	relu	16	30	fold-1	0.565	0.446	0.559	0.568	0.496	0.603	0.492
64	3	32	0.1	2	relu	16	30	fold-5	0.575	0.456	0.568	0.579	0.506	0.603	0.508
32	5	16	0.1	2	relu	32	50	fold-4	0.575	0.456	0.568	0.579	0.506	0.603	0.51
32	3	16	0.2	3	gelu	16	30	fold-2	0.588	0.469	0.585	0.589	0.521	0.602	0.497
32	3	16	0.2	3	gelu	32	50	fold-5	0.565	0.446	0.559	0.568	0.496	0.602	0.507
32	5	16	0.2	2	relu	32	50	fold-2	0.542	0.424	0.542	0.542	0.476	0.602	0.517
64	5	32	0.1	2	relu	32	50	fold-2	0.578	0.459	0.568	0.584	0.508	0.602	0.512
64	5	32	0.1	2	relu	16	30	fold-1	0.571	0.453	0.568	0.574	0.504	0.601	0.501
64	3	16	0.1	2	relu	32	50	fold-2	0.571	0.453	0.568	0.574	0.504	0.601	0.504
32	3	16	0.1	3	gelu	32	50	fold-5	0.571	0.453	0.568	0.574	0.504	0.6	0.505
32	3	16	0.1	2	relu	32	50	fold-2	0.552	0.433	0.551	0.553	0.485	0.6	0.502
64	3	32	0.1	2	relu	32	50	fold-4	0.552	0.432	0.542	0.558	0.481	0.6	0.497
32	3	16	0.2	2	gelu	16	50	fold-2	0.555	0.436	0.551	0.558	0.487	0.599	0.51
64	3	16	0.2	2	relu	16	30	fold-2	0.571	0.453	0.568	0.574	0.504	0.599	0.489
64	3	16	0.1	2	relu	32	50	fold-4	0.565	0.446	0.559	0.568	0.496	0.599	0.515
64	3	16	0.1	2	gelu	16	50	fold-2	0.584	0.466	0.576	0.589	0.515	0.598	0.527
32	5	16	0.2	2	relu	16	50	fold-5	0.575	0.456	0.568	0.579	0.506	0.598	0.537
32	3	32	0.1	2	relu	32	50	fold-2	0.558	0.439	0.551	0.563	0.489	0.598	0.499
64	5	32	0.1	2	relu	32	50	fold-4	0.562	0.442	0.551	0.568	0.491	0.598	0.506
32	3	16	0.2	3	gelu	32	30	fold-4	0.575	0.456	0.576	0.574	0.509	0.597	0.486
32	3	16	0.2	3	gelu	32	30	fold-5	0.562	0.443	0.559	0.563	0.494	0.597	0.501
32	3	32	0.1	2	relu	32	50	fold-4	0.565	0.446	0.559	0.568	0.496	0.597	0.502
32	3	16	0.1	2	relu	16	50	fold-2	0.565	0.446	0.559	0.568	0.496	0.596	0.517
64	3	32	0.2	2	relu	16	50	fold-2	0.578	0.459	0.576	0.579	0.511	0.594	0.519
64	3	16	0.1	2	relu	16	50	fold-4	0.575	0.456	0.568	0.579	0.506	0.593	0.511
