# Supplementary material for: sscNOVA: a semi-supervised convolutional neural network for predicting functional regulatory variants in autoimmune diseases
Source: Front Immunol. 2024 Feb 6;15:1323072. doi: 10.3389/fimmu.2024.1323072 (PMC10876991; doi:10.3389/fimmu.2024.1323072)
Supplement: Supplementary file 6 [file Table_5.xlsx]

## Sheet: Sheet1
Dataset	Total Number of Variants	Number of Variants Found in Location Information	Intronic Region	Promoter Region	Intergenic Region	Splice Site Region	Three Prime Untranslated Region	Five Prime Untranslated Region
Independent testing dataset	1407	1283	500	30	734	0	17	2
Experimentally curated testing dataset	308	221	148	31	21	10	9	2
